# Supplementary material for: Genome-wide case-only analysis of gene-gene interactions with known Parkinson’s disease risk variants reveals link between LRRK2 and SYT10
Source: NPJ Parkinsons Dis. 2023 Jun 29;9:102. doi: 10.1038/s41531-023-00550-9 (PMC10310744; doi:10.1038/s41531-023-00550-9)
Supplement: Supplementary file 1 — Supplementary Material [file 41531_2023_550_MOESM1_ESM.xlsx]

## Sheet: Supplementary Figures
a						b
Supplementary Figure 1: Power of the CO design (solid line) and the CC design (dashed line) of G×G analysis, given 2,000 cases (a) or 18,688 cases (b), respectively. Power was calculated with Quanto software 5. SNP pairs are labelled according to the assumed MAF (0.05: triangle; 0.2: circle). The dotted horizontal line marks 80% statistical power.
Supplementary Figure 2a. Linkage disequilibrium (r2), in the EUR superpopulation, between SNP rs76907498 and SNPs from the centromeric region of chromosome 12.
Supplementary Figure 2b. Linkage disequilibrium (r2), in the EUR superpopulation, between SNP rs76907498 and SNPs from the centromeric region of chromosome 12.
Supplementary Figure 3: LRRK2 and SYT10 expression in ‘double positive’ neurons in PD cases.
Supplementary Figure 4: LRRK2 and SYT10 expression in ‘double positive’ neurons in controls.

## Sheet: Supplementary Table 1
Meta Results Main Findings
Significant pairwise SNP genotype associations in all IPDGC cases combined by means of a meta-analysis. Significance level is set to p<5.6×10-10. Minor allele frequency (MAF) is calculated for all centers together.
SNP without ME							SNP with ME									Meta-Analysis Results
ID	Chr	Minor Allele	Major Allele	MAF	Gene Name	Genetic Model	ID	Chr	Minor Allele	Major Allele	MAF	Gene Name	Genetic Model	Center Count	Cases Count	OR	Standard Error	P Value	Lower 95% CI	Upper 95% CI
rs1007709	12	G	T	0.1137	AC079630.4	DOM	rs76904798	12	T	C	0.1564		ADD	13	12631	1.79815	1.04345	2.66785e-43	1.65435	1.95446
rs1007709	12	G	T	0.1137	AC079630.4	DOM	rs76904798	12	T	C	0.1564		DOM	13	12631	1.87008	1.04757	2.33542e-41	1.70728	2.0484
rs117561021	12	G	C	0.0228	AC079630.4	DOM	rs76904798	12	T	C	0.1564		ADD	13	12631	3.03105	1.09339	2.0165e-35	2.54448	3.61066
rs117561021	12	G	C	0.0228	AC079630.4	DOM	rs76904798	12	T	C	0.1564		DOM	13	12631	3.05973	1.09474	4.59106e-35	2.56233	3.6537
rs140305553	12	A	G	0.02283	AC079630.4	DOM	rs76904798	12	T	C	0.1564		ADD	13	12631	2.99645	1.09325	8.06177e-35	2.51605	3.56858
rs140305553	12	A	G	0.02283	AC079630.4	DOM	rs76904798	12	T	C	0.1564		DOM	13	12631	3.02348	1.09483	2.6933e-34	2.53155	3.61101
rs112664776	12	G	A	0.05327	AC079630.4	DOM	rs76904798	12	T	C	0.1564		DOM	13	12631	1.8795	1.06367	1.56282e-24	1.66534	2.1212
rs79966895	12	G	C	0.04816	AC079630.4	DOM	rs76904798	12	T	C	0.1564		ADD	13	12631	2.0768	1.07824	2.9707e-22	1.79173	2.40723
rs79966895	12	G	C	0.04816	AC079630.4	DOM	rs76904798	12	T	C	0.1564		DOM	13	12631	2.09925	1.08025	7.46422e-22	1.80451	2.44213
rs7134491	12	T	C	0.3329	AC079630.4	DOM	rs76904798	12	T	C	0.1564		ADD	13	12631	0.732498	1.03496	1.30426e-19	0.684793	0.783525
rs9739724	12	T	C	0.3452	AC079630.4	DOM	rs76904798	12	T	C	0.1564		ADD	13	12631	0.733527	1.03594	1.69351e-18	0.684478	0.786091
rs1445310	12	G	T	0.4602	AC079630.4	DOM	rs76904798	12	T	C	0.1564		ADD	13	12631	0.777663	1.0291	1.84111e-18	0.735149	0.822635
rs61927403	12	A	G	0.1742	AC079630.4	DOM	rs76904798	12	T	C	0.1564		ADD	13	12631	1.54834	1.05265	1.5879e-17	1.4002	1.71214
rs7961931	12	T	G	0.1741	AC079630.4	DOM	rs76904798	12	T	C	0.1564		ADD	13	12631	1.54977	1.0528	1.66717e-17	1.40111	1.71421
rs56905231	12	C	G	0.174	AC079630.4	DOM	rs76904798	12	T	C	0.1564		ADD	13	12631	1.54662	1.05262	1.83215e-17	1.39873	1.71014
rs61370554	12	T	C	0.174	AC079630.4	DOM	rs76904798	12	T	C	0.1564		ADD	13	12631	1.54662	1.05262	1.83215e-17	1.39873	1.71014
rs4931067	12	T	A	0.1743	AC079630.4	DOM	rs76904798	12	T	C	0.1564		ADD	13	12631	1.5566	1.05384	3.21654e-17	1.40456	1.7251
rs139007869	12	C	T	0.01442	AC079630.4	DOM	rs76904798	12	T	C	0.1564	PKP2	ADD	7	5354	3.79043	1.18777	9.66035e-15	2.70532	5.31077
rs61929560	12	T	C	0.1489	AC079630.4	DOM	rs76904798	12	T	C	0.1564		ADD	13	12631	1.69517	1.07098	1.3942e-14	1.48199	1.93901
rs17633701	12	C	T	0.1487	AC079630.4	DOM	rs76904798	12	T	C	0.1564		ADD	13	12631	1.68855	1.07069	1.72154e-14	1.47698	1.93042
rs1840973	12	A	G	0.1496	AC079630.4	DOM	rs76904798	12	T	C	0.1564		ADD	13	12631	1.69306	1.07125	2.01221e-14	1.4794	1.93758
rs118147351	12	C	T	0.02654	AC079630.4	DOM	rs76904798	12	T	C	0.1564		ADD	6	3538	3.40669	1.17419	2.28893e-14	2.48684	4.66679
rs11830774	12	G	C	0.1488	AC079630.4	DOM	rs76904798	12	T	C	0.1564		ADD	13	12631	1.68698	1.07136	3.2781e-14	1.4738	1.931
rs74348260	12	C	T	0.1631	AC079630.4	DOM	rs76904798	12	T	C	0.1564		ADD	13	12631	1.55104	1.05971	3.78431e-14	1.38438	1.73775
rs117835488	12	C	G	0.01421	AC079630.4	DOM	rs76904798	12	T	C	0.1564	FGD4	ADD	8	6158	3.3685	1.17406	3.78723e-14	2.45948	4.6135
rs1902775	12	G	A	0.2051	AC079630.4	DOM	rs76904798	12	T	C	0.1564		ADD	13	12631	1.41109	1.04671	4.55902e-14	1.29032	1.54315
rs76534616	12	T	C	0.1486	AC079630.4	DOM	rs76904798	12	T	C	0.1564		ADD	13	12631	1.67014	1.07164	1.23148e-13	1.45835	1.91269
rs61929593	12	A	G	0.09018	AC079630.4	DOM	rs76904798	12	T	C	0.1564		ADD	13	12631	1.52219	1.05838	1.31629e-13	1.36198	1.70125
rs11832405	12	C	T	0.1512	AC079630.4	DOM	rs76904798	12	T	C	0.1564		ADD	13	12631	1.63749	1.06927	1.79006e-13	1.43605	1.86717
rs4931066	12	G	A	0.2053	AC079630.4	DOM	rs76904798	12	T	C	0.1564		ADD	13	12631	1.41063	1.04793	2.00951e-13	1.28695	1.54621
rs7969303	12	T	C	0.2055	AC079630.4	DOM	rs76904798	12	T	C	0.1564		ADD	13	12631	1.40935	1.04791	2.25895e-13	1.28584	1.54473
rs1822886	12	T	G	0.2054	AC079630.4	DOM	rs76904798	12	T	C	0.1564		ADD	13	12631	1.40866	1.04794	2.53901e-13	1.28513	1.54408
rs55892073	12	A	G	0.151	AC079630.4	DOM	rs76904798	12	T	C	0.1564		ADD	13	12631	1.63629	1.06971	2.72526e-13	1.43384	1.86734
rs1902776	12	A	G	0.2055	AC079630.4	DOM	rs76904798	12	T	C	0.1564		ADD	13	12631	1.41125	1.04832	2.88695e-13	1.28657	1.54801
rs7973462	12	C	G	0.2064	AC079630.4	DOM	rs76904798	12	T	C	0.1564		ADD	13	12631	1.40784	1.04804	3.09148e-13	1.28415	1.54345
rs4931709	12	G	A	0.1603	AC079630.4	DOM	rs76904798	12	T	C	0.1564		ADD	13	12631	1.56184	1.06309	3.16081e-13	1.38534	1.76082
rs4931065	12	G	A	0.2054	AC079630.4	DOM	rs76904798	12	T	C	0.1564		ADD	13	12631	1.40928	1.04827	3.38967e-13	1.28491	1.5457
rs4492898	12	A	C	0.2054	AC079630.4	DOM	rs76904798	12	T	C	0.1564		ADD	13	12631	1.40928	1.04827	3.38967e-13	1.28491	1.5457
rs4285963	12	C	G	0.2054	AC079630.4	DOM	rs76904798	12	T	C	0.1564		ADD	13	12631	1.40928	1.04827	3.38967e-13	1.28491	1.5457
rs1902777	12	A	G	0.1657	AC079630.4	DOM	rs76904798	12	T	C	0.1564		ADD	13	12631	1.53832	1.06099	3.47923e-13	1.36978	1.7276
rs11052518	12	G	C	0.2053	AC079630.4	DOM	rs76904798	12	T	C	0.1564		ADD	13	12631	1.40831	1.0482	3.5164e-13	1.28418	1.54443
rs7969274	12	A	G	0.2054	AC079630.4	DOM	rs76904798	12	T	C	0.1564		ADD	13	12631	1.40832	1.04826	3.72321e-13	1.28406	1.5446
rs4931696	12	T	C	0.165	AC079630.4	DOM	rs76904798	12	T	C	0.1564		ADD	13	12631	1.51909	1.05926	3.78332e-13	1.35701	1.70053
rs61927448	12	T	G	0.1519	AC079630.4	DOM	rs76904798	12	T	C	0.1564		ADD	13	12631	1.62172	1.06886	3.8518e-13	1.42329	1.84781
rs55788009	12	A	G	0.1514	AC079630.4	DOM	rs76904798	12	T	C	0.1564		ADD	13	12631	1.62273	1.06896	3.87497e-13	1.42392	1.8493
rs7967103	12	T	C	0.165	AC079630.4	DOM	rs76904798	12	T	C	0.1564		ADD	13	12631	1.52208	1.05959	3.94161e-13	1.35884	1.70493
rs12317335	12	C	T	0.165	AC079630.4	DOM	rs76904798	12	T	C	0.1564		ADD	13	12631	1.52208	1.05959	3.94161e-13	1.35884	1.70493
rs4931694	12	A	C	0.165	AC079630.4	DOM	rs76904798	12	T	C	0.1564		ADD	13	12631	1.52208	1.05959	3.94161e-13	1.35884	1.70493
rs12813315	12	T	C	0.2052	AC079630.4	DOM	rs76904798	12	T	C	0.1564		ADD	13	12631	1.40669	1.04816	4.00943e-13	1.28281	1.54253
rs1822885	12	A	G	0.2053	AC079630.4	DOM	rs76904798	12	T	C	0.1564		ADD	13	12631	1.40763	1.04829	4.18905e-13	1.28334	1.54395
rs11052514	12	T	C	0.2052	AC079630.4	DOM	rs76904798	12	T	C	0.1564		ADD	13	12631	1.40749	1.04839	4.72085e-13	1.28298	1.54407
rs12304318	12	C	G	0.165	AC079630.4	DOM	rs76904798	12	T	C	0.1564		ADD	13	12631	1.52099	1.05972	4.85558e-13	1.35753	1.70414
rs12313340	12	G	C	0.1651	AC079630.4	DOM	rs76904798	12	T	C	0.1564		ADD	13	12631	1.52049	1.05969	4.91059e-13	1.35717	1.70347
rs56169515	12	G	C	0.1643	AC079630.4	DOM	rs76904798	12	T	C	0.1564		ADD	13	12631	1.54709	1.06229	5.15684e-13	1.37429	1.74163
rs73302078	12	T	C	0.1659	AC079630.4	DOM	rs76904798	12	T	C	0.1564		ADD	13	12631	1.52639	1.06033	5.20477e-13	1.36084	1.71209
rs7307442	12	T	C	0.2067	AC079630.4	DOM	rs76904798	12	T	C	0.1564		ADD	13	12631	1.39834	1.04754	5.23344e-13	1.27667	1.5316
rs10844499	12	G	A	0.2074	AC079630.4	DOM	rs76904798	12	T	C	0.1564		ADD	13	12631	1.39553	1.04725	5.25952e-13	1.27479	1.52771
rs11052525	12	C	T	0.2073	AC079630.4	DOM	rs76904798	12	T	C	0.1564		ADD	13	12631	1.39458	1.04719	5.44912e-13	1.27408	1.52648
rs1457682	12	G	A	0.2073	AC079630.4	DOM	rs76904798	12	T	C	0.1564		ADD	13	12631	1.39458	1.04719	5.44912e-13	1.27408	1.52648
rs7961592	12	T	C	0.2073	AC079630.4	DOM	rs76904798	12	T	C	0.1564		ADD	13	12631	1.39458	1.04719	5.44912e-13	1.27408	1.52648
rs7962018	12	A	G	0.2073	AC079630.4	DOM	rs76904798	12	T	C	0.1564		ADD	13	12631	1.39458	1.04719	5.44912e-13	1.27408	1.52648
rs7307622	12	G	A	0.2073	AC079630.4	DOM	rs76904798	12	T	C	0.1564		ADD	13	12631	1.39458	1.04719	5.44912e-13	1.27408	1.52648
rs7961717	12	T	C	0.2073	AC079630.4	DOM	rs76904798	12	T	C	0.1564		ADD	13	12631	1.39563	1.0473	5.49639e-13	1.27476	1.52796
rs1545643	12	C	A	0.2076	AC079630.4	DOM	rs76904798	12	T	C	0.1564		ADD	13	12631	1.40235	1.04809	6.03067e-13	1.27902	1.53756
rs1545642	12	C	T	0.2076	AC079630.4	DOM	rs76904798	12	T	C	0.1564		ADD	13	12631	1.40235	1.04809	6.03067e-13	1.27902	1.53756
rs7136789	12	G	A	0.2076	AC079630.4	DOM	rs76904798	12	T	C	0.1564		ADD	13	12631	1.40235	1.04809	6.03067e-13	1.27902	1.53756
rs1545641	12	T	C	0.2076	AC079630.4	DOM	rs76904798	12	T	C	0.1564		ADD	13	12631	1.40235	1.04809	6.03067e-13	1.27902	1.53756
rs1545640	12	T	G	0.2076	AC079630.4	DOM	rs76904798	12	T	C	0.1564		ADD	13	12631	1.40235	1.04809	6.03067e-13	1.27902	1.53756
rs7307554	12	A	G	0.206	AC079630.4	DOM	rs76904798	12	T	C	0.1564		ADD	13	12631	1.40831	1.04873	6.17398e-13	1.28292	1.54595
rs11052515	12	C	G	0.2051	AC079630.4	DOM	rs76904798	12	T	C	0.1564		ADD	13	12631	1.40701	1.0486	6.19995e-13	1.28205	1.54415
rs11052511	12	T	G	0.2052	AC079630.4	DOM	rs76904798	12	T	C	0.1564		ADD	13	12631	1.40266	1.04855	9.53484e-13	1.27819	1.53925
rs7970713	12	T	C	0.2051	AC079630.4	DOM	rs76904798	12	T	C	0.1564		ADD	13	12631	1.40009	1.0483	9.75965e-13	1.27644	1.53572
rs11561220	12	T	C	0.2052	AC079630.4	DOM	rs76904798	12	T	C	0.1564		ADD	13	12631	1.40095	1.04844	1.02415e-12	1.2769	1.53706
rs61927401	12	T	C	0.1655	AC079630.4	DOM	rs76904798	12	T	C	0.1564		ADD	13	12631	1.53288	1.0621	1.33873e-12	1.36216	1.72499
rs4931701	12	T	C	0.2051	AC079630.4	DOM	rs76904798	12	T	C	0.1564		ADD	13	12631	1.40083	1.04881	1.51964e-12	1.27591	1.53798
rs4325386	12	T	C	0.2052	AC079630.4	DOM	rs76904798	12	T	C	0.1564		ADD	13	12631	1.40047	1.0488	1.55864e-12	1.27561	1.53755
rs11052506	12	C	G	0.1654	AC079630.4	DOM	rs76904798	12	T	C	0.1564		ADD	13	12631	1.52424	1.06186	2.1736e-12	1.35508	1.71451
rs9989005	12	G	T	0.1654	AC079630.4	DOM	rs76904798	12	T	C	0.1564		ADD	13	12631	1.52548	1.06202	2.23805e-12	1.35579	1.71641
rs187879258	12	T	C	0.01399	AC079630.4	DOM	rs76904798	12	T	C	0.1564	BICD1	ADD	9	6738	3.28968	1.18552	2.61467e-12	2.35663	4.59215
rs4931702	12	T	C	0.161	AC079630.4	DOM	rs76904798	12	T	C	0.1564		ADD	13	12631	1.53921	1.06464	5.75698e-12	1.36139	1.74025
rs112233518	12	T	C	0.161	AC079630.4	DOM	rs76904798	12	T	C	0.1564		ADD	13	12631	1.53921	1.06464	5.75698e-12	1.36139	1.74025
rs79186412	12	T	C	0.1605	AC079630.4	DOM	rs76904798	12	T	C	0.1564		ADD	13	12631	1.52172	1.06302	6.42597e-12	1.34994	1.71536
rs12425568	12	C	T	0.1605	AC079630.4	DOM	rs76904798	12	T	C	0.1564		ADD	13	12631	1.52172	1.06302	6.42597e-12	1.34994	1.71536
rs17631655	12	C	G	0.1605	AC079630.4	DOM	rs76904798	12	T	C	0.1564		ADD	13	12631	1.52172	1.06302	6.42597e-12	1.34994	1.71536
rs55638410	12	A	G	0.1605	AC079630.4	DOM	rs76904798	12	T	C	0.1564		ADD	13	12631	1.52172	1.06302	6.42597e-12	1.34994	1.71536
rs61927377	12	T	C	0.1605	AC079630.4	DOM	rs76904798	12	T	C	0.1564		ADD	13	12631	1.52172	1.06302	6.42597e-12	1.34994	1.71536
rs1160292	12	T	G	0.1703	AC079630.4	DOM	rs76904798	12	T	C	0.1564		ADD	13	12631	1.46451	1.0578	1.12153e-11	1.31179	1.63501
rs10506105	12	T	C	0.1611	AC079630.4	DOM	rs76904798	12	T	C	0.1564		ADD	13	12631	1.51724	1.06369	1.45438e-11	1.34431	1.71241
rs4931700	12	A	G	0.1608	AC079630.4	DOM	rs76904798	12	T	C	0.1564		ADD	13	12631	1.52626	1.06463	1.46269e-11	1.34996	1.72558
rs117629066	12	T	C	0.01495	AC079630.4	DOM	rs76904798	12	T	C	0.1564		ADD	3	2993	4.60723	1.25402	1.49126e-11	2.95641	7.17985
rs12423297	12	T	G	0.1608	AC079630.4	DOM	rs76904798	12	T	C	0.1564		ADD	13	12631	1.52318	1.06463	1.82365e-11	1.34724	1.72209
rs1445313	12	C	A	0.1609	AC079630.4	DOM	rs76904798	12	T	C	0.1564		ADD	13	12631	1.52415	1.06491	2.06578e-11	1.3474	1.72409
rs117426805	12	C	A	0.01329	AC079630.4	DOM	rs76904798	12	T	C	0.1564		ADD	3	2993	4.87346	1.26937	3.13508e-11	3.05357	7.778
rs61927365	12	G	A	0.1481	AC079630.4	DOM	rs76904798	12	T	C	0.1564		ADD	13	12631	1.50345	1.06338	3.24609e-11	1.33283	1.6959
rs12425140	12	A	G	0.1576	AC079630.4	DOM	rs76904798	12	T	C	0.1564		ADD	13	12631	1.5967	1.07309	3.27197e-11	1.39053	1.83344
rs11835508	12	T	C	0.1576	AC079630.4	DOM	rs76904798	12	T	C	0.1564		ADD	13	12631	1.59364	1.07282	3.36424e-11	1.38853	1.82904
rs17555138	12	G	A	0.1482	AC079630.4	DOM	rs76904798	12	T	C	0.1564		ADD	13	12631	1.50312	1.06341	3.37273e-11	1.3325	1.6956
rs4931058	12	G	T	0.1482	AC079630.4	DOM	rs76904798	12	T	C	0.1564		ADD	13	12631	1.50287	1.06341	3.45577e-11	1.33225	1.69534
rs55801348	12	A	T	0.1667	AC079630.4	DOM	rs76904798	12	T	C	0.1564		ADD	13	12631	1.47776	1.06206	8.79495e-11	1.31328	1.66286
rs12427282	12	C	T	0.1667	AC079630.4	DOM	rs76904798	12	T	C	0.1564		ADD	13	12631	1.47776	1.06206	8.79495e-11	1.31328	1.66286
rs55969207	12	G	A	0.4119	AC079630.4	DOM	rs76904798	12	T	C	0.1564		ADD	13	12631	1.23356	1.03323	1.34858e-10	1.15701	1.31517
rs12423471	12	G	A	0.166	AC079630.4	DOM	rs76904798	12	T	C	0.1564		ADD	13	12631	1.45453	1.06097	2.43684e-10	1.29523	1.63343
rs41276676	12	T	G	0.01428	AC079630.4	DOM	rs76904798	12	T	C	0.1564	FGD4	ADD	8	6158	3.63628	1.22716	2.85551e-10	2.43451	5.43129
rs74688167	7	A	T	0.01929		DOM	rs76949143	7	A	T	0.05047		DOM	13	12631	3.38958	1.12147	1.77354e-26	2.70749	4.24352
rs74354038	7	A	G	0.01929		DOM	rs76949143	7	A	T	0.05047		DOM	13	12631	3.38958	1.12147	1.77354e-26	2.70749	4.24352
rs77298580	7	G	A	0.01929		DOM	rs76949143	7	A	T	0.05047		DOM	13	12631	3.38958	1.12147	1.77354e-26	2.70749	4.24352
rs77469578	7	C	T	0.01929		DOM	rs76949143	7	A	T	0.05047		DOM	13	12631	3.38958	1.12147	1.77354e-26	2.70749	4.24352
rs78879853	7	T	C	0.01929		DOM	rs76949143	7	A	T	0.05047		DOM	13	12631	3.38958	1.12147	1.77354e-26	2.70749	4.24352
rs74688167	7	A	T	0.01929		DOM	rs76949143	7	A	T	0.05047		ADD	13	12631	3.28881	1.12027	1.03256e-25	2.63252	4.10872
rs74354038	7	A	G	0.01929		DOM	rs76949143	7	A	T	0.05047		ADD	13	12631	3.28881	1.12027	1.03256e-25	2.63252	4.10872
rs77298580	7	G	A	0.01929		DOM	rs76949143	7	A	T	0.05047		ADD	13	12631	3.28881	1.12027	1.03256e-25	2.63252	4.10872
rs77469578	7	C	T	0.01929		DOM	rs76949143	7	A	T	0.05047		ADD	13	12631	3.28881	1.12027	1.03256e-25	2.63252	4.10872
rs78879853	7	T	C	0.01929		DOM	rs76949143	7	A	T	0.05047		ADD	13	12631	3.28881	1.12027	1.03256e-25	2.63252	4.10872
rs12671726	7	C	G	0.02016		DOM	rs76949143	7	A	T	0.05047		ADD	12	11973	3.30322	1.14414	7.07664e-19	2.53699	4.30088
rs60458555	7	C	T	0.02016		DOM	rs76949143	7	A	T	0.05047		ADD	12	11973	3.30322	1.14414	7.07664e-19	2.53699	4.30088
rs60122908	7	C	T	0.02016		DOM	rs76949143	7	A	T	0.05047		ADD	12	11973	3.30322	1.14414	7.07664e-19	2.53699	4.30088
rs12671726	7	C	G	0.02016		DOM	rs76949143	7	A	T	0.05047		DOM	12	11973	3.39818	1.14962	1.73525e-18	2.58562	4.46609
rs60458555	7	C	T	0.02016		DOM	rs76949143	7	A	T	0.05047		DOM	12	11973	3.39818	1.14962	1.73525e-18	2.58562	4.46609
rs60122908	7	C	T	0.02016		DOM	rs76949143	7	A	T	0.05047		DOM	12	11973	3.39818	1.14962	1.73525e-18	2.58562	4.46609
rs12667883	7	A	G	0.02098		DOM	rs76949143	7	A	T	0.05047		DOM	12	11973	3.27849	1.16384	5.03938e-15	2.43515	4.41389
rs117870187	7	G	C	0.02091		DOM	rs76949143	7	A	T	0.05047		DOM	12	11973	3.29971	1.16514	5.66771e-15	2.44557	4.45217
rs77092740	7	T	G	0.02091		DOM	rs76949143	7	A	T	0.05047		DOM	12	11973	3.29971	1.16514	5.66771e-15	2.44557	4.45217
rs12667883	7	A	G	0.02098		DOM	rs76949143	7	A	T	0.05047		ADD	12	11973	3.17803	1.15987	6.36311e-15	2.37641	4.25007
rs74807171	7	C	T	0.02105		DOM	rs76949143	7	A	T	0.05047		DOM	12	11973	3.27132	1.1647	7.63974e-15	2.42629	4.41066
rs79394524	7	A	G	0.02105		DOM	rs76949143	7	A	T	0.05047		DOM	12	11973	3.27132	1.1647	7.63974e-15	2.42629	4.41066
rs78678506	7	T	C	0.02105		DOM	rs76949143	7	A	T	0.05047		DOM	12	11973	3.27132	1.1647	7.63974e-15	2.42629	4.41066
rs79693828	7	A	G	0.02105		DOM	rs76949143	7	A	T	0.05047		DOM	12	11973	3.27132	1.1647	7.63974e-15	2.42629	4.41066
rs117870187	7	G	C	0.02091		DOM	rs76949143	7	A	T	0.05047		ADD	12	11973	3.19843	1.1614	7.80958e-15	2.38549	4.2884
rs77092740	7	T	G	0.02091		DOM	rs76949143	7	A	T	0.05047		ADD	12	11973	3.19843	1.1614	7.80958e-15	2.38549	4.2884
rs77223318	7	T	A	0.02094		DOM	rs76949143	7	A	T	0.05047		DOM	12	11973	3.29332	1.16588	8.10088e-15	2.43778	4.44911
rs74807171	7	C	T	0.02105		DOM	rs76949143	7	A	T	0.05047		ADD	12	11973	3.17183	1.16083	9.93636e-15	2.36792	4.24867
rs79394524	7	A	G	0.02105		DOM	rs76949143	7	A	T	0.05047		ADD	12	11973	3.17183	1.16083	9.93636e-15	2.36792	4.24867
rs78678506	7	T	C	0.02105		DOM	rs76949143	7	A	T	0.05047		ADD	12	11973	3.17183	1.16083	9.93636e-15	2.36792	4.24867
rs79693828	7	A	G	0.02105		DOM	rs76949143	7	A	T	0.05047		ADD	12	11973	3.17183	1.16083	9.93636e-15	2.36792	4.24867
rs77223318	7	T	A	0.02094		DOM	rs76949143	7	A	T	0.05047		ADD	12	11973	3.19286	1.16222	1.14008e-14	2.37805	4.28686
rs56201751	7	T	C	0.02032		DOM	rs76949143	7	A	T	0.05047		ADD	10	7506	3.38816	1.21018	1.58745e-10	2.33122	4.92431

## Sheet: Supplementary Table 2
Contingency Tables
GxG interaction on PD risk, observed and expected genotype counts.
SNP without ME					SNP with ME					ME SNP homozygous major allele carrier, other SNP homozygous major allele carrier			ME SNP heterozygous carrier, other SNP homozygous major allele carrier			ME SNP homozygous minor allele carrier, other SNP homozygous major allele carrier			ME SNP homozygous major allele carrier, other SNP heterozygous carrier			ME SNP heterozygous carrier, other SNP heterozygous carrier			ME SNP homozygous minor allele carrier, other SNP heterozygous carrier			ME SNP homozygous major allele carrier, other SNP homozygous minor allele carrier			ME SNP heterozygous allele carrier, other SNP homozygous minor allele carrier			ME SNP homozygous minor allele carrier, other SNP homozygous minor allele carrier
rs	CHR	BP	Minor Allele	Major Allele	rs	CHR	BP	Minor Allele	Major Allele	Genotypes	Observed	Expected	Genotypes	Observed	Expected	Genotypes	Observed	Expected	Genotypes	Observed	Expected	Genotypes	Observed	Expected	Genotypes	Observed	Expected	Genotypes	Observed	Expected	Genotypes	Observed	Expected	Genotypes	Observed	Expected
rs187879258	12	32526728	T	C	rs76904798	12	40614434	T	C	CC CC	4713	4663.61	CT CC	1670	1705.58	TT CC	169	182.81	CC CT	81	130.256	CT CT	84	47.6376	TT CT	18	5.10597	CC TT	2	2.13535	CT TT	0	0.780944	TT TT	1	0.0837044
rs117835488	12	32710992	C	G	rs76904798	12	40614434	T	C	CC GG	4715	4659.34	CT GG	1661	1704.02	TT GG	170	182.643	CC GC	80	135.239	CT GC	93	49.4598	TT GC	17	5.30128	CC CC	1	1.42357	CT CC	0	0.520629	TT CC	1	0.0558029
rs139007869	12	32947335	C	T	rs76904798	12	40614434	T	C	CC TT	4720	4657.2	CT TT	1655	1703.24	TT TT	168	182.559	CC TC	75	136.663	CT TC	98	49.9804	TT TC	19	5.35708	CC CC	1	2.13535	CT CC	1	0.780944	TT CC	1	0.0837044
rs112664776	12	33072908	G	A	rs76904798	12	40614434	T	C	CC AA	8244	8089.51	CT AA	2820	2949.71	TT AA	264	288.783	CC AG	759	906.213	CT AG	455	330.436	TT AG	55	32.3504	CC GG	17	24.2799	CT GG	14	8.8533	TT GG	3	0.866756
rs117561021	12	33170041	G	C	rs76904798	12	40614434	T	C	CC CC	8753	8621.52	CT CC	3038	3143.7	TT CC	282	307.775	CC CG	265	392.764	CT CG	247	143.215	TT CG	38	14.0211	CC GG	2	5.71293	CT GG	4	2.08313	TT GG	2	0.203943
rs140305553	12	33173984	A	G	rs76904798	12	40614434	T	C	CC GG	8752	8622.24	CT GG	3040	3143.96	TT GG	282	307.8	CC GA	266	391.336	CT GA	244	142.694	TT GA	38	13.9701	CC AA	2	6.42704	CT AA	5	2.34352	TT AA	2	0.229436
rs61927365	12	33276298	G	A	rs76904798	12	40614434	T	C	CC AA	6805	6588.43	CT AA	2219	2402.37	TT AA	202	235.197	CC AG	2067	2240.9	CT AG	964	817.107	TT AG	107	79.9965	CC GG	148	190.669	CT GG	106	69.5244	TT GG	13	6.80659
rs17555138	12	33278145	G	A	rs76904798	12	40614434	T	C	CC AA	6805	6587.72	CT AA	2218	2402.11	TT AA	202	235.171	CC AG	2066	2240.9	CT AG	965	817.107	TT AG	107	79.9965	CC GG	149	191.383	CT GG	106	69.7848	TT GG	13	6.83208
rs4931058	12	33279361	G	T	rs76904798	12	40614434	T	C	CC TT	6805	6587.72	CT TT	2218	2402.11	TT TT	202	235.171	CC TG	2066	2240.9	CT TG	965	817.107	TT TG	107	79.9965	CC GG	149	191.383	CT GG	106	69.7848	TT GG	13	6.83208
rs1445310	12	33280127	G	T	rs76904798	12	40614434	T	C	CC TT	2464	2647.94	CT TT	1129	965.53	TT TT	115	94.5274	CC TG	4466	4436.8	CT TG	1594	1617.81	TT TG	153	158.387	CC GG	2090	1935.25	CT GG	566	705.66	TT GG	54	69.0856
rs55801348	12	33292237	A	T	rs76904798	12	40614434	T	C	CC TT	6527	6304.22	CT TT	2108	2298.73	TT TT	193	225.051	CC TA	2295	2472.98	CT TA	1053	901.734	TT TA	115	88.2817	CC AA	198	242.799	CT AA	128	88.533	TT AA	14	8.66756
rs12427282	12	33293041	C	T	rs76904798	12	40614434	T	C	CC TT	6527	6304.22	CT TT	2108	2298.73	TT TT	193	225.051	CC TC	2295	2472.98	CT TC	1053	901.734	TT TC	115	88.2817	CC CC	198	242.799	CT CC	128	88.533	TT CC	14	8.66756
rs1160292	12	33309797	T	G	rs76904798	12	40614434	T	C	CC GG	6464	6241.37	CT GG	2086	2275.82	TT GG	190	222.807	CC GT	2350	2525.11	CT GT	1068	920.743	TT GT	118	90.1427	CC TT	206	253.511	CT TT	135	92.4388	TT TT	14	9.04996
rs79186412	12	33311779	T	C	rs76904798	12	40614434	T	C	CC CC	6639	6399.91	CT CC	2129	2333.63	TT CC	194	228.467	CC CT	2203	2399.43	CT CT	1043	874.914	TT CT	114	85.6559	CC TT	178	220.662	CT TT	117	80.4609	TT TT	14	7.87729
rs12304318	12	33312400	C	G	rs76904798	12	40614434	T	C	CC GG	6567	6324.21	CT GG	2098	2306.02	TT GG	191	225.765	CC GC	2265	2461.56	CT GC	1065	897.568	TT GC	117	87.8738	CC CC	188	234.23	CT CC	126	85.4083	TT CC	14	8.36165
rs12425568	12	33313407	C	T	rs76904798	12	40614434	T	C	CC TT	6639	6399.91	CT TT	2129	2333.63	TT TT	194	228.467	CC TC	2203	2399.43	CT TC	1043	874.914	TT TC	114	85.6559	CC CC	178	220.662	CT CC	117	80.4609	TT CC	14	7.87729
rs17631655	12	33314844	C	G	rs76904798	12	40614434	T	C	CC GG	6639	6399.91	CT GG	2129	2333.63	TT GG	194	228.467	CC GC	2203	2399.43	CT GC	1043	874.914	TT GC	114	85.6559	CC CC	178	220.662	CT CC	117	80.4609	TT CC	14	7.87729
rs7967103	12	33314984	T	C	rs76904798	12	40614434	T	C	CC CC	6566	6322.78	CT CC	2097	2305.5	TT CC	191	225.714	CC CT	2266	2462.99	CT CT	1066	898.089	TT CT	117	87.9248	CC TT	188	234.23	CT TT	126	85.4083	TT TT	14	8.36165
rs55638410	12	33315123	A	G	rs76904798	12	40614434	T	C	CC GG	6639	6399.91	CT GG	2129	2333.63	TT GG	194	228.467	CC GA	2203	2399.43	CT GA	1043	874.914	TT GA	114	85.6559	CC AA	178	220.662	CT AA	117	80.4609	TT AA	14	7.87729
rs10506105	12	33315760	T	C	rs76904798	12	40614434	T	C	CC CC	6625	6387.77	CT CC	2126	2329.2	TT CC	194	228.033	CC CT	2217	2411.57	CT CT	1046	879.341	TT CT	114	86.0893	CC TT	178	220.662	CT TT	117	80.4609	TT TT	14	7.87729
rs12317335	12	33315822	C	T	rs76904798	12	40614434	T	C	CC TT	6566	6322.78	CT TT	2097	2305.5	TT TT	191	225.714	CC TC	2266	2462.99	CT TC	1066	898.089	TT TC	117	87.9248	CC CC	188	234.23	CT CC	126	85.4083	TT CC	14	8.36165
rs61927377	12	33316853	T	C	rs76904798	12	40614434	T	C	CC CC	6639	6399.91	CT CC	2129	2333.63	TT CC	194	228.467	CC CT	2203	2399.43	CT CT	1043	874.914	TT CT	114	85.6559	CC TT	178	220.662	CT TT	117	80.4609	TT TT	14	7.87729
rs4931694	12	33321361	A	C	rs76904798	12	40614434	T	C	CC CC	6566	6322.78	CT CC	2097	2305.5	TT CC	191	225.714	CC CA	2266	2462.99	CT CA	1066	898.089	TT CA	117	87.9248	CC AA	188	234.23	CT AA	126	85.4083	TT AA	14	8.36165
rs76016628	12	33322623	G	C	rs76904798	12	40614434	T	C	CC CC	6565	6322.07	CT CC	2097	2305.24	TT CC	191	225.688	CC CG	2266	2462.99	CT CG	1066	898.089	TT CG	117	87.9248	CC GG	189	234.944	CT GG	126	85.6687	TT GG	14	8.38714
rs4931696	12	33327217	T	C	rs76904798	12	40614434	T	C	CC CC	6565	6322.78	CT CC	2098	2305.5	TT CC	191	225.714	CC CT	2267	2462.99	CT CT	1065	898.089	TT CT	117	87.9248	CC TT	188	234.23	CT TT	126	85.4083	TT TT	14	8.36165
rs12423297	12	33330305	T	G	rs76904798	12	40614434	T	C	CC GG	6633	6394.2	CT GG	2127	2331.54	TT GG	194	228.263	CC GT	2209	2404.43	CT GT	1044	876.737	TT GT	114	85.8344	CC TT	178	221.376	CT TT	118	80.7212	TT TT	14	7.90278
rs1445313	12	33334261	C	A	rs76904798	12	40614434	T	C	CC AA	6632	6392.77	CT AA	2126	2331.02	TT AA	194	228.212	CC AC	2209	2405.14	CT AC	1045	876.997	TT AC	114	85.8599	CC CC	179	222.09	CT CC	118	80.9816	TT CC	14	7.92827
rs7967146	12	33335958	C	T	rs76904798	12	40614434	T	C	CC TT	3470	3276.36	CT TT	1021	1194.67	TT TT	97	116.961	CC TC	4221	4283.27	CT TC	1612	1561.83	TT TC	165	152.906	CC CC	1329	1460.37	CT CC	656	532.5	TT CC	60	52.1328
rs9989005	12	33337108	G	T	rs76904798	12	40614434	T	C	CC TT	6560	6317.07	CT TT	2095	2303.42	TT TT	191	225.51	CC TG	2272	2467.99	CT TG	1067	899.912	TT TG	117	88.1032	CC GG	188	234.944	CT GG	127	85.6687	TT GG	14	8.38714
rs11052506	12	33341562	C	G	rs76904798	12	40614434	T	C	CC GG	6558	6315.64	CT GG	2095	2302.9	TT GG	191	225.459	CC GC	2274	2469.41	CT GC	1067	900.432	TT GC	117	88.1542	CC CC	188	234.944	CT CC	127	85.6687	TT CC	14	8.38714
rs4931700	12	33342577	A	G	rs76904798	12	40614434	T	C	CC GG	6633	6392.77	CT GG	2125	2331.02	TT GG	194	228.212	CC GA	2209	2405.86	CT GA	1046	877.258	TT GA	114	85.8854	CC AA	178	221.376	CT AA	118	80.7212	TT AA	14	7.90278
rs7970713	12	33343256	T	C	rs76904798	12	40614434	T	C	CC CC	5954	5722.21	CT CC	1888	2086.51	TT CC	171	204.274	CC CT	2736	2916.45	CT CT	1221	1063.44	TT CT	127	104.113	CC TT	330	381.338	CT TT	180	139.049	TT TT	24	13.6132
rs4931701	12	33344926	T	C	rs76904798	12	40614434	T	C	CC CC	5954	5721.5	CT CC	1887	2086.25	TT CC	171	204.249	CC CT	2736	2917.88	CT CT	1223	1063.96	TT CT	127	104.164	CC TT	330	380.624	CT TT	179	138.788	TT TT	24	13.5877
rs4325386	12	33347112	T	C	rs76904798	12	40614434	T	C	CC CC	5953	5720.78	CT CC	1887	2085.99	TT CC	171	204.223	CC CT	2737	2918.59	CT CT	1223	1064.22	TT CT	127	104.189	CC TT	330	380.624	CT TT	179	138.788	TT TT	24	13.5877
rs11561220	12	33348996	T	C	rs76904798	12	40614434	T	C	CC CC	5953	5720.07	CT CC	1886	2085.73	TT CC	171	204.198	CC CT	2737	2919.31	CT CT	1224	1064.48	TT CT	127	104.215	CC TT	330	380.624	CT TT	179	138.788	TT TT	24	13.5877
rs11052511	12	33349600	T	G	rs76904798	12	40614434	T	C	CC GG	5954	5720.07	CT GG	1886	2085.73	TT GG	170	204.198	CC GT	2736	2919.31	CT GT	1224	1064.48	TT GT	128	104.215	CC TT	330	380.624	CT TT	179	138.788	TT TT	24	13.5877
rs9943817	12	33349992	A	T	rs76904798	12	40614434	T	C	CC TT	3070	2902.88	CT TT	906	1058.49	TT TT	89	103.628	CC TA	4359	4388.96	CT TA	1626	1600.36	TT TA	161	156.679	CC AA	1591	1728.16	CT AA	757	630.146	TT AA	72	61.6927
rs11052513	12	33350395	C	A	rs76904798	12	40614434	T	C	CC AA	3070	2902.17	CT AA	905	1058.23	TT AA	89	103.603	CC AC	4359	4389.67	CT AC	1627	1600.62	TT AC	161	156.704	CC CC	1591	1728.16	CT CC	757	630.146	TT CC	72	61.6927
rs11559813	12	33350462	C	A	rs76904798	12	40614434	T	C	CC AA	3070	2902.17	CT AA	905	1058.23	TT AA	89	103.603	CC AC	4359	4389.67	CT AC	1627	1600.62	TT AC	161	156.704	CC CC	1591	1728.16	CT CC	757	630.146	TT CC	72	61.6927
rs11537416	12	33350533	C	T	rs76904798	12	40614434	T	C	CC TT	3070	2902.88	CT TT	906	1058.49	TT TT	89	103.628	CC TC	4362	4393.24	CT TC	1628	1601.93	TT TC	162	156.832	CC CC	1588	1723.88	CT CC	755	628.584	TT CC	71	61.5397
rs11536034	12	33350534	A	G	rs76904798	12	40614434	T	C	CC GG	3070	2902.88	CT GG	906	1058.49	TT GG	89	103.628	CC GA	4362	4393.24	CT GA	1628	1601.93	TT GA	162	156.832	CC AA	1588	1723.88	CT AA	755	628.584	TT AA	71	61.5397
rs61927401	12	33350607	T	C	rs76904798	12	40614434	T	C	CC CC	6560	6314.21	CT CC	2092	2302.38	TT CC	190	225.408	CC CT	2272	2470.13	CT CT	1069	900.693	TT CT	118	88.1797	CC TT	188	235.658	CT TT	128	85.9291	TT TT	14	8.41264
rs11532228	12	33350643	A	T	rs76904798	12	40614434	T	C	CC TT	3070	2902.17	CT TT	905	1058.23	TT TT	89	103.603	CC TA	4359	4389.67	CT TA	1627	1600.62	TT TA	161	156.704	CC AA	1591	1728.16	CT AA	757	630.146	TT AA	72	61.6927
rs10844494	12	33351235	T	C	rs76904798	12	40614434	T	C	CC CC	3080	2910.74	CT CC	907	1061.35	TT CC	89	103.909	CC CT	4355	4384.67	CT CT	1624	1598.8	TT CT	161	156.526	CC TT	1585	1724.59	CT TT	758	628.845	TT TT	72	61.5652
rs10844495	12	33351252	A	C	rs76904798	12	40614434	T	C	CC CC	3080	2910.74	CT CC	907	1061.35	TT CC	89	103.909	CC CA	4355	4384.67	CT CA	1624	1598.8	TT CA	161	156.526	CC AA	1585	1724.59	CT AA	758	628.845	TT AA	72	61.5652
rs11052514	12	33352346	T	C	rs76904798	12	40614434	T	C	CC CC	5956	5718.64	CT CC	1882	2085.21	TT CC	170	204.147	CC CT	2734	2921.45	CT CT	1229	1065.26	TT CT	128	104.291	CC TT	330	379.91	CT TT	178	138.528	TT TT	24	13.5622
rs11052515	12	33352499	C	G	rs76904798	12	40614434	T	C	CC GG	5958	5720.78	CT GG	1883	2085.99	TT GG	170	204.223	CC GC	2732	2919.31	CT GC	1228	1064.48	TT GC	128	104.215	CC CC	330	379.91	CT CC	178	138.528	TT CC	24	13.5622
rs12813315	12	33352655	T	C	rs76904798	12	40614434	T	C	CC CC	5957	5719.36	CT CC	1882	2085.47	TT CC	170	204.172	CC CT	2732	2920.02	CT CT	1229	1064.74	TT CT	128	104.24	CC TT	331	380.624	CT TT	178	138.788	TT TT	24	13.5877
rs11052518	12	33352802	G	C	rs76904798	12	40614434	T	C	CC CC	5957	5718.64	CT CC	1881	2085.21	TT CC	170	204.147	CC CG	2732	2920.02	CT CG	1229	1064.74	TT CG	128	104.24	CC GG	331	381.338	CT GG	179	139.049	TT GG	24	13.6132
rs1822885	12	33353264	A	G	rs76904798	12	40614434	T	C	CC GG	5956	5717.93	CT GG	1881	2084.95	TT GG	170	204.121	CC GA	2733	2920.73	CT GA	1229	1065	TT GA	128	104.266	CC AA	331	381.338	CT AA	179	139.049	TT AA	24	13.6132
rs1822886	12	33353363	T	G	rs76904798	12	40614434	T	C	CC GG	5956	5717.21	CT GG	1880	2084.69	TT GG	170	204.096	CC GT	2733	2921.45	CT GT	1230	1065.26	TT GT	128	104.291	CC TT	331	381.338	CT TT	179	139.049	TT TT	24	13.6132
rs4931702	12	33353763	T	C	rs76904798	12	40614434	T	C	CC CC	6635	6387.77	CT CC	2117	2329.2	TT CC	193	228.033	CC CT	2207	2411.57	CT CT	1055	879.341	TT CT	115	86.0893	CC TT	178	220.662	CT TT	117	80.4609	TT TT	14	7.87729
rs4931065	12	33353940	G	A	rs76904798	12	40614434	T	C	CC AA	5956	5717.21	CT AA	1880	2084.69	TT AA	170	204.096	CC AG	2733	2921.45	CT AG	1230	1065.26	TT AG	128	104.291	CC GG	331	381.338	CT GG	179	139.049	TT GG	24	13.6132
rs4931066	12	33353946	G	A	rs76904798	12	40614434	T	C	CC AA	5957	5717.21	CT AA	1879	2084.69	TT AA	170	204.096	CC AG	2732	2921.45	CT AG	1231	1065.26	TT AG	128	104.291	CC GG	331	381.338	CT GG	179	139.049	TT GG	24	13.6132
rs4492898	12	33354104	A	C	rs76904798	12	40614434	T	C	CC CC	5956	5717.21	CT CC	1880	2084.69	TT CC	170	204.096	CC CA	2733	2921.45	CT CA	1230	1065.26	TT CA	128	104.291	CC AA	331	381.338	CT AA	179	139.049	TT AA	24	13.6132
rs4285963	12	33354170	C	G	rs76904798	12	40614434	T	C	CC GG	5956	5717.21	CT GG	1880	2084.69	TT GG	170	204.096	CC GC	2733	2921.45	CT GC	1230	1065.26	TT GC	128	104.291	CC CC	331	381.338	CT CC	179	139.049	TT CC	24	13.6132
rs112233518	12	33354609	T	C	rs76904798	12	40614434	T	C	CC CC	6635	6387.77	CT CC	2117	2329.2	TT CC	193	228.033	CC CT	2207	2411.57	CT CT	1055	879.341	TT CT	115	86.0893	CC TT	178	220.662	CT TT	117	80.4609	TT TT	14	7.87729
rs7969274	12	33355168	A	G	rs76904798	12	40614434	T	C	CC GG	5956	5717.21	CT GG	1880	2084.69	TT GG	170	204.096	CC GA	2732	2920.73	CT GA	1230	1065	TT GA	128	104.266	CC AA	332	382.052	CT AA	179	139.309	TT AA	24	13.6387
rs7969303	12	33355342	T	C	rs76904798	12	40614434	T	C	CC CC	5956	5716.5	CT CC	1879	2084.43	TT CC	170	204.07	CC CT	2732	2921.45	CT CT	1231	1065.26	TT CT	128	104.291	CC TT	332	382.052	CT TT	179	139.309	TT TT	24	13.6387
rs1902777	12	33355514	A	G	rs76904798	12	40614434	T	C	CC GG	6562	6311.36	CT GG	2086	2301.34	TT GG	190	225.306	CC GA	2269	2472.98	CT GA	1076	901.734	TT GA	118	88.2817	CC AA	189	235.658	CT AA	127	85.9291	TT AA	14	8.41264
rs1902776	12	33355636	A	G	rs76904798	12	40614434	T	C	CC GG	5956	5715.78	CT GG	1879	2084.17	TT GG	169	204.045	CC GA	2732	2922.16	CT GA	1231	1065.52	TT GA	129	104.317	CC AA	332	382.052	CT AA	179	139.309	TT AA	24	13.6387
rs1902775	12	33355662	G	A	rs76904798	12	40614434	T	C	CC AA	5964	5722.93	CT AA	1880	2086.77	TT AA	170	204.3	CC AG	2726	2916.45	CT AG	1230	1063.44	TT AG	128	104.113	CC GG	330	380.624	CT GG	179	138.788	TT GG	24	13.5877
rs7973462	12	33356277	C	G	rs76904798	12	40614434	T	C	CC GG	5942	5705.07	CT GG	1878	2080.26	TT GG	169	203.662	CC GC	2742	2930.02	CT GC	1230	1068.38	TT GC	131	104.597	CC CC	336	384.909	CT CC	181	140.351	TT CC	22	13.7406
rs4931067	12	33358027	T	A	rs76904798	12	40614434	T	C	CC AA	6441	6169.25	CT AA	2021	2249.52	TT AA	177	220.233	CC AT	2371	2592.96	CT AT	1130	945.48	TT AT	130	92.5645	CC TT	208	257.796	CT TT	138	94.0012	TT TT	15	9.20291
rs1545643	12	33358427	C	A	rs76904798	12	40614434	T	C	CC AA	5925	5688.65	CT AA	1873	2074.28	TT AA	168	203.076	CC AC	2755	2942.16	CT AC	1235	1072.81	TT AC	130	105.03	CC CC	340	389.193	CT CC	181	141.913	TT CC	24	13.8936
rs1545642	12	33358433	C	T	rs76904798	12	40614434	T	C	CC TT	5925	5688.65	CT TT	1873	2074.28	TT TT	168	203.076	CC TC	2755	2942.16	CT TC	1235	1072.81	TT TC	130	105.03	CC CC	340	389.193	CT CC	181	141.913	TT CC	24	13.8936
rs61927403	12	33358789	A	G	rs76904798	12	40614434	T	C	CC GG	6441	6170.68	CT GG	2024	2250.04	TT GG	176	220.284	CC GA	2371	2593.67	CT GA	1129	945.74	TT GA	132	92.59	CC AA	208	255.654	CT AA	136	93.22	TT AA	14	9.12643
rs11052525	12	33358884	C	T	rs76904798	12	40614434	T	C	CC TT	5926	5691.51	CT TT	1876	2075.32	TT TT	168	203.178	CC TC	2754	2941.44	CT TC	1234	1072.55	TT TC	131	105.005	CC CC	340	387.051	CT CC	179	141.132	TT CC	23	13.8171
rs1457682	12	33359231	G	A	rs76904798	12	40614434	T	C	CC AA	5926	5691.51	CT AA	1876	2075.32	TT AA	168	203.178	CC AG	2754	2941.44	CT AG	1234	1072.55	TT AG	131	105.005	CC GG	340	387.051	CT GG	179	141.132	TT GG	23	13.8171
rs10844499	12	33359383	G	A	rs76904798	12	40614434	T	C	CC AA	5926	5691.51	CT AA	1876	2075.32	TT AA	168	203.178	CC AG	2754	2940.73	CT AG	1234	1072.29	TT AG	130	104.979	CC GG	340	387.765	CT GG	179	141.392	TT GG	24	13.8426
rs7136789	12	33359925	G	A	rs76904798	12	40614434	T	C	CC AA	5925	5688.65	CT AA	1873	2074.28	TT AA	168	203.076	CC AG	2755	2942.16	CT AG	1235	1072.81	TT AG	130	105.03	CC GG	340	389.193	CT GG	181	141.913	TT GG	24	13.8936
rs1545641	12	33360214	T	C	rs76904798	12	40614434	T	C	CC CC	5925	5688.65	CT CC	1873	2074.28	TT CC	168	203.076	CC CT	2755	2942.16	CT CT	1235	1072.81	TT CT	130	105.03	CC TT	340	389.193	CT TT	181	141.913	TT TT	24	13.8936
rs1545640	12	33360238	T	G	rs76904798	12	40614434	T	C	CC GG	5925	5688.65	CT GG	1873	2074.28	TT GG	168	203.076	CC GT	2755	2942.16	CT GT	1235	1072.81	TT GT	130	105.03	CC TT	340	389.193	CT TT	181	141.913	TT TT	24	13.8936
rs7961592	12	33360809	T	C	rs76904798	12	40614434	T	C	CC CC	5926	5691.51	CT CC	1876	2075.32	TT CC	168	203.178	CC CT	2754	2941.44	CT CT	1234	1072.55	TT CT	131	105.005	CC TT	340	387.051	CT TT	179	141.132	TT TT	23	13.8171
rs7961717	12	33360866	T	C	rs76904798	12	40614434	T	C	CC CC	5927	5692.22	CT CC	1876	2075.58	TT CC	168	203.203	CC CT	2753	2940.73	CT CT	1234	1072.29	TT CT	131	104.979	CC TT	340	387.051	CT TT	179	141.132	TT TT	23	13.8171
rs7961931	12	33360893	T	G	rs76904798	12	40614434	T	C	CC GG	6442	6171.39	CT GG	2024	2250.3	TT GG	176	220.309	CC GT	2370	2592.96	CT GT	1129	945.48	TT GT	132	92.5645	CC TT	208	255.654	CT TT	136	93.22	TT TT	14	9.12643
rs7962018	12	33360936	A	G	rs76904798	12	40614434	T	C	CC GG	5926	5691.51	CT GG	1876	2075.32	TT GG	168	203.178	CC GA	2754	2941.44	CT GA	1234	1072.55	TT GA	131	105.005	CC AA	340	387.051	CT AA	179	141.132	TT AA	23	13.8171
rs7307554	12	33361314	A	G	rs76904798	12	40614434	T	C	CC GG	5949	5709.36	CT GG	1878	2081.83	TT GG	168	203.815	CC GA	2736	2928.59	CT GA	1233	1067.86	TT GA	132	104.546	CC AA	335	382.052	CT AA	178	139.309	TT AA	22	13.6387
rs56169515	12	33361318	G	C	rs76904798	12	40614434	T	C	CC CC	6592	6337.07	CT CC	2092	2310.71	TT CC	190	226.223	CC CG	2242	2453.7	CT CG	1075	894.704	TT CG	119	87.5934	CC GG	186	229.231	CT GG	122	83.5855	TT GG	13	8.1832
rs7307442	12	33361352	T	C	rs76904798	12	40614434	T	C	CC CC	5936	5700.07	CT CC	1878	2078.44	TT CC	168	203.484	CC CT	2746	2935.02	CT CT	1232	1070.21	TT CT	132	104.776	CC TT	338	384.909	CT TT	179	140.351	TT TT	22	13.7406
rs7307622	12	33361606	G	A	rs76904798	12	40614434	T	C	CC AA	5926	5691.51	CT AA	1876	2075.32	TT AA	168	203.178	CC AG	2754	2941.44	CT AG	1234	1072.55	TT AG	131	105.005	CC GG	340	387.051	CT GG	179	141.132	TT GG	23	13.8171
rs56905231	12	33364349	C	G	rs76904798	12	40614434	T	C	CC GG	6440	6171.39	CT GG	2026	2250.3	TT GG	176	220.309	CC GC	2373	2593.67	CT GC	1127	945.74	TT GC	132	92.59	CC CC	207	254.939	CT CC	136	92.9596	TT CC	14	9.10094
rs61370554	12	33364399	T	C	rs76904798	12	40614434	T	C	CC CC	6440	6171.39	CT CC	2026	2250.3	TT CC	176	220.309	CC CT	2373	2593.67	CT CT	1127	945.74	TT CT	132	92.59	CC TT	207	254.939	CT TT	136	92.9596	TT TT	14	9.10094
rs74348260	12	33365356	C	T	rs76904798	12	40614434	T	C	CC TT	6611	6354.2	CT TT	2098	2316.96	TT TT	189	226.835	CC TC	2225	2439.42	CT TC	1071	889.496	TT TC	120	87.0835	CC CC	184	226.375	CT CC	120	82.544	TT CC	13	8.08123
rs73302078	12	33366934	T	C	rs76904798	12	40614434	T	C	CC CC	6561	6312.79	CT CC	2090	2301.86	TT CC	189	225.357	CC CT	2269	2473.7	CT CT	1076	901.995	TT CT	119	88.3072	CC TT	190	233.516	CT TT	123	85.1479	TT TT	14	8.33616
rs4931709	12	33369704	G	A	rs76904798	12	40614434	T	C	CC AA	6653	6397.05	CT AA	2114	2332.58	TT AA	191	228.365	CC AG	2187	2399.43	CT AG	1056	874.914	TT AG	117	85.6559	CC GG	180	223.518	CT GG	119	81.5024	TT GG	14	7.97926
rs79966895	12	33377759	G	C	rs76904798	12	40614434	T	C	CC CC	8354	8182.34	CT CC	2840	2983.56	TT CC	264	292.097	CC CG	656	816.949	CT CG	434	297.887	TT CG	54	29.1638	CC GG	10	20.7094	CT GG	15	7.55134	TT GG	4	0.739292
rs76948921	12	33385062	A	G	rs76904798	12	40614434	T	C	CC GG	6797	6532.02	CT GG	2157	2381.8	TT GG	193	233.183	CC GA	2065	2284.46	CT GA	1019	832.991	TT GA	115	81.5516	CC AA	158	203.523	CT AA	113	74.2115	TT AA	14	7.26546
rs12425140	12	33392010	A	G	rs76904798	12	40614434	T	C	CC GG	6698	6442.76	CT GG	2132	2349.25	TT GG	192	229.996	CC GA	2150	2359.44	CT GA	1039	860.332	TT GA	115	84.2283	CC AA	172	217.805	CT AA	118	79.4193	TT AA	15	7.77531
rs11835508	12	33393709	T	C	rs76904798	12	40614434	T	C	CC CC	6697	6442.76	CT CC	2133	2349.25	TT CC	192	229.996	CC CT	2151	2360.15	CT CT	1039	860.593	TT CT	115	84.2538	CC TT	172	217.091	CT TT	117	79.1589	TT TT	15	7.74982
rs61927448	12	33399363	T	G	rs76904798	12	40614434	T	C	CC GG	6790	6524.88	CT GG	2154	2379.19	TT GG	193	232.928	CC GT	2072	2291.6	CT GT	1022	835.595	TT GT	115	81.8065	CC TT	158	203.523	CT TT	113	74.2115	TT TT	14	7.26546
rs55892073	12	33404175	A	G	rs76904798	12	40614434	T	C	CC GG	6806	6538.45	CT GG	2157	2384.14	TT GG	193	233.412	CC GA	2060	2280.89	CT GA	1019	831.689	TT GA	115	81.4241	CC AA	154	200.667	CT AA	113	73.1699	TT AA	14	7.16349
rs11832405	12	33404713	C	T	rs76904798	12	40614434	T	C	CC TT	6804	6535.59	CT TT	2155	2383.1	TT TT	193	233.31	CC TC	2062	2283.74	CT TC	1021	832.731	TT TC	115	81.5261	CC CC	154	200.667	CT CC	113	73.1699	TT CC	14	7.16349
rs76534616	12	33417303	T	C	rs76904798	12	40614434	T	C	CC CC	6852	6577.72	CT CC	2166	2398.46	TT CC	193	234.815	CC CT	2022	2248.04	CT CT	1011	819.711	TT CT	115	80.2514	CC TT	146	194.24	CT TT	112	70.8264	TT TT	14	6.93405
rs17633701	12	33425923	C	T	rs76904798	12	40614434	T	C	CC TT	6858	6576.29	CT TT	2158	2397.94	TT TT	193	234.764	CC TC	2018	2249.47	CT TC	1017	820.232	TT TC	115	80.3024	CC CC	144	194.24	CT CC	114	70.8264	TT CC	14	6.93405
rs11830774	12	33430621	G	C	rs76904798	12	40614434	T	C	CC CC	6857	6574.87	CT CC	2157	2397.42	TT CC	193	234.713	CC CG	2018	2250.18	CT CG	1018	820.492	TT CG	115	80.3279	CC GG	145	194.954	CT GG	114	71.0868	TT GG	14	6.95954
rs1840973	12	33434400	A	G	rs76904798	12	40614434	T	C	CC GG	6848	6563.44	CT GG	2150	2393.25	TT GG	193	234.305	CC GA	2025	2258.03	CT GA	1022	823.357	TT GA	115	80.6083	CC AA	147	198.524	CT AA	117	72.3887	TT AA	14	7.08701
rs61929560	12	33434698	T	C	rs76904798	12	40614434	T	C	CC CC	6861	6574.87	CT CC	2153	2397.42	TT CC	193	234.713	CC CT	2013	2248.75	CT CT	1021	819.972	TT CT	115	80.2769	CC TT	146	196.382	CT TT	115	71.6076	TT TT	14	7.01053
rs1007709	12	33438081	G	T	rs76904798	12	40614434	T	C	CC TT	7364	7078.32	CT TT	2341	2581	TT TT	207	252.685	CC TG	1581	1830.99	CT TG	876	667.643	TT TG	107	65.3636	CC GG	75	110.688	CT GG	72	40.3606	TT GG	8	3.95139
rs61929593	12	33461926	A	G	rs76904798	12	40614434	T	C	CC GG	7635	7462.51	CT GG	2576	2721.09	TT GG	239	266.4	CC GA	1331	1493.22	CT GA	680	544.478	TT GA	80	53.3055	CC AA	54	64.2704	CT AA	33	23.4352	TT AA	3	2.29436
rs138094630	12	33647464	G	A	rs76904798	12	40614434	T	C	CC AA	5083	4997.3	CT AA	1750	1814.4	TT AA	169	190.302	CC AG	269	351.852	CT AG	190	127.749	TT AG	34	13.3989	CC GG	5	7.85065	CT GG	5	2.85039	TT GG	1	0.298961
rs117177190	12	33670896	C	T	rs76904798	12	40614434	T	C	CC TT	5094	5007.29	CT TT	1753	1818.03	TT TT	169	190.683	CC TC	258	342.574	CT TC	188	124.38	TT TC	34	13.0456	CC CC	5	7.13696	CT CC	4	2.59126	TT CC	1	0.271783
rs17575456	12	33671582	T	C	rs76904798	12	40614434	T	C	CC CC	5094	5007.29	CT CC	1753	1818.03	TT CC	169	190.683	CC CT	258	342.574	CT CT	188	124.38	TT CT	34	13.0456	CC TT	5	7.13696	CT TT	4	2.59126	TT TT	1	0.271783
rs118147351	12	33706603	C	T	rs76904798	12	40614434	T	C	CC TT	2462	2416.66	CT TT	807	840.619	TT TT	84	95.7188	CC TC	88	131.897	CT TC	79	45.8793	TT TC	16	5.22414	CC CC	0	1.44149	CT CC	1	0.501413	TT CC	1	0.0570944
rs117426805	12	33711051	C	A	rs76904798	12	40614434	T	C	CC AA	2369	2331.03	CT AA	829	861.615	TT AA	88	93.3578	CC AC	28	65.9725	CT AC	57	24.3853	TT AC	8	2.6422	CC CC	0	0	CT CC	0	0	TT CC	0	0
rs117178442	12	33717659	C	T	rs76904798	12	40614434	T	C	CC TT	3981	3917.79	CT TT	1372	1418.56	TT TT	136	152.653	CC TC	223	285.501	CT TC	150	103.375	TT TC	27	11.1243	CC CC	5	5.71002	CT CC	2	2.06749	TT CC	1	0.222486
rs150084348	12	33729086	C	T	rs76904798	12	40614434	T	C	CC TT	3507	3450.18	CT TT	1205	1249.44	TT TT	119	131.373	CC TC	191	247.819	CT TC	135	89.7448	TT TC	21	9.43626	CC CC	5	4.99923	CT CC	1	1.81041	TT CC	1	0.190357
rs140582511	12	33771639	A	G	rs76904798	12	40614434	T	C	CC GG	1647	1610.93	CT GG	547	576.786	TT GG	65	71.2881	CC GA	92	127.648	CT GA	76	45.7037	TT GA	11	5.64877	CC AA	1	1.42623	CT AA	0	0.510656	TT AA	1	0.0631148
rs116909529	12	33787547	C	T	rs76904798	12	40614434	T	C	CC TT	1648	1611.64	CT TT	547	577.041	TT TT	65	71.3197	CC TC	91	126.934	CT TC	76	45.4484	TT TC	11	5.61721	CC CC	1	1.42623	CT CC	0	0.510656	TT CC	1	0.0631148
rs117629066	12	33852268	T	C	rs76904798	12	40614434	T	C	CC CC	2365	2325.35	CT CC	825	859.517	TT CC	88	93.1305	CC CT	32	71.6475	CT CT	61	26.483	TT CT	8	2.86949	CC TT	0	0	CT TT	0	0	TT TT	0	0
rs7134491	12	34443072	T	C	rs76904798	12	40614434	T	C	CC CC	3816	4043.33	CT CC	1663	1474.33	TT CC	183	144.34	CC CT	4160	4044.04	CT CT	1385	1474.59	TT CT	118	144.366	CC TT	1044	932.636	CT TT	241	340.071	TT TT	21	33.2936
rs9739724	12	34457254	T	C	rs76904798	12	40614434	T	C	CC CC	3679	3901.22	CT CC	1606	1422.52	TT CC	178	139.267	CC CT	4212	4110.45	CT CT	1423	1498.81	TT CT	121	146.737	CC TT	1129	1008.33	CT TT	260	367.672	TT TT	23	35.9959
rs76904798	12	40614434	T	C	rs76904798	12	40614434	T	C	CC CC	13881	9912.65	CT CC	0	3607	TT CC	0	361.343	CC CT	0	3607	CT CT	5051	1312.51	TT CT	0	131.485	CC TT	0	361.343	CT TT	0	131.485	TT TT	506	13.1719

## Sheet: Supplementary Table 3
GxG associations including G2019S SNP rs34637584
Ten associations with the lowest p-values and three strongest original associations (rs34637584 with rs1007709, rs117561021, rs140305553) of CO G×G between G2019S (rs34637584) and 90 SNPs previously reported to be associated with PD as well as 1 Mbp up and downstream of SYT10.
SNP	Gene	CHR	BP	Minor Allele	Major Allele	Model	# Centers	# Obs.	OR	SE	PVAL	CI_LB	CI_UB
rs6658353	FCGR2A	1	161469054	C	G	REC	3	5086	1.71	1.21	5.41E-03	1.17	2.49
rs4101061	FAM47E	4	77147969	A	G	REC	4	5449	2.13	1.32	6.15E-03	1.24	3.65
rs6854006	FAM47E	4	77198054	T	C	DOM	4	5449	0.59	1.19	2.74E-03	0.41	0.83
rs6854006	FAM47E	4	77198054	T	C	ADD	4	5449	0.68	1.15	5.07E-03	0.52	0.89
rs74348260	Around SYT10	12	33365356	C	T	DOM	3	5086	0.47	1.30	3.93E-03	0.28	0.79
rs74348260	Around SYT10	12	33365356	C	T	ADD	3	5086	0.50	1.28	4.25E-03	0.31	0.80
rs73302078	Around SYT10	12	33366934	A	C	DOM	3	5086	0.50	1.29	5.84E-03	0.30	0.82
rs73302078	Around SYT10	12	33366934	A	C	ADD	3	5086	0.52	1.27	5.89E-03	0.33	0.83
rs7134491	Around SYT10	12	34443072	G	C	ADD	3	5086	1.54	1.14	1.33E-03	1.18	2.01
rs9739724	Around SYT10	12	34457254	G	C	DOM	2	4467	2.08	1.23	3.52E-04	1.39	3.11
rs117561021	Around SYT10	12	33170041	G	C	DOM	2	4467	0.75	1.81	6.22E-01	0.23	2.39
rs140305553	Around SYT10	12	33173984	A	G	DOM	2	4467	0.75	1.81	6.28E-01	0.23	2.40
rs1007709	Promoter region SYT10	12	33438081	G	T	DOM	3	5086	1.08	1.27	7.57E-01	0.68	1.71

## Sheet: Supplementary Table 4
Age of Onset Analysis for Selected SNPs in IPDGC Cases
Age of onset analysis results for rs1007709 and rs34637584 (A), rs1007709 and 76904798 (B) as well as major and minor alleles of these SNPs.
A
	coef	std err	z	P>|z|	[0.025	0.975]
Intercept	60.60	0.44	138.57	0.00	59.75	61.46
rs1007709 (near SYT10)	-0.39	0.32	-1.23	0.22	-1.02	0.23
rs34637584 (p.G2019S)	-0.47	1.17	-0.40	0.69	-2.76	1.83
rs1007709:rs34637584	1.68	2.55	0.66	0.51	-3.33	6.68
sex	1.17	0.29	3.98	0.00	0.59	1.74
PC1	-7.75	6.52	-1.19	0.23	-20.52	5.02
PC2	0.18	6.60	0.03	0.98	-12.76	13.11
PC3	1.55	6.67	0.23	0.82	-11.52	14.62
PC4	11.59	6.63	1.75	0.08	-1.41	24.60
PC5	8.96	6.55	1.37	0.17	-3.88	21.80
B
	coef	std err	z	P>|z|	[0.025	0.975]
Intercept	60.58	0.37	163.86	0.00	59.86	61.30
rs1007709 (SYT10 locus)	-0.44	0.33	-1.32	0.19	-1.09	0.21
rs76904798 (LRRK2)	0.00	0.27	0.01	0.99	-0.52	0.53
rs1007709:rs76904798	0.34	0.47	0.71	0.48	-0.59	1.26
sex	1.19	0.24	4.90	0.00	0.71	1.66
PC1	-1.03	5.28	-0.20	0.85	-11.38	9.32
PC2	0.18	5.30	0.03	0.97	-10.21	10.57
PC3	-1.45	5.33	-0.27	0.79	-11.89	8.98
PC4	6.95	5.32	1.31	0.19	-3.49	17.39
PC5	6.14	5.29	1.16	0.25	-4.23	16.52
C
SNP	Description	Minor allele	Major allele	MAF
rs1007709	near SYT10	G	T	0.114
rs34637584	Mutation p.G2019S	A	G	0.007
rs76904798	Non-coding variant of LRRK2	T	C	0.156

## Sheet: Supplementary Table 5
Meta Analysis Results by Main Effect SNP
Significant pairwise SNP genotype associations in all IPDGC cases combined by means of a meta-analysis. For each ME SNP (other than rs76904798, rs76949143, since detailed results can be found in the "Meta Results Main Findings tab), five associations with lowest p-values documented.
SNP with ME							SNP without ME						Meta Analysis
ID	CHR	BP	Gene	Major Allele	Minor Allele	ID	CHR	BP	Gene	Major Allele	Minor Allele	Model	Center Count	Cases Count	OR	SE	ZVAL	PVAL	CI_LB	CI_UB
rs10797576	1	232664611	SIPA1L2	G	A	rs6774460	3	106835332	LINC00882	G	A	dominant	1	386	3.58587	1.34299	4.33028	1.48919e-05	2.01175	6.39166
rs10797576	1	232664611	SIPA1L2	G	A	rs72765671	15	89361142	ACAN	G	A	additive	1	386	3.50433	1.31128	4.62731	3.70452e-06	2.0603	5.96048
rs10797576	1	232664611	SIPA1L2	T	G	rs72981627	19	1335343	MUM1	T	G	additive	1	386	3.57512	1.32035	4.58438	4.55329e-06	2.07368	6.16368
rs10797576	1	232664611	SIPA1L2	C	G	rs11667800	19	1750437	AC005256.1	C	G	dominant	1	386	3.49733	1.32459	4.45393	8.43122e-06	2.01588	6.0675
rs10797576	1	232664611	SIPA1L2	G	T	rs11673055	19	1750447	AC005256.1	G	T	dominant	1	386	3.56798	1.32472	4.52347	6.08337e-06	2.0562	6.19128
rs114138760	1	154898185	PMVK	T	C	rs139733675	9	80036787	GNA14	T	C	additive	5	5681	12.7996	1.5172	6.11569	9.61424e-10	5.65407	28.9757
rs114138760	1	154898185	PMVK	A	G	rs180756823	10	127942738	ADAM12	A	G	additive	2	1515	49.6155	1.92166	5.97728	2.2689e-09	13.7918	178.49
rs114138760	1	154898185	PMVK	G	A	rs118001738	10	133988528	JAKMIP3	G	A	additive	5	4341	9.66993	1.46253	5.96847	2.39496e-09	4.59011	20.3715
rs114138760	1	154898185	PMVK	A	G	rs112516251	15	101967414	PCSK6	A	G	additive	2	2228	17.2152	1.60466	6.01759	1.77029e-09	6.81348	43.4967
rs114138760	1	154898185	PMVK	A	G	rs1466743	15	101967414	PCSK6	A	G	additive	2	2228	17.2152	1.60466	6.01759	1.77029e-09	6.81348	43.4967
rs11557080	1	205737739	RAB7L1	T	G	rs2855812	6	31472720	MICB	T	G	dominant	17	19438	0.873601	1.04235	-3.25776	0.00112295	0.805389	0.947591
rs11557080	1	205737739	RAB7L1	C	T	rs111803425	6	36446314	KCTD20	C	T	additive	4	7032	4.62326	1.48453	3.87522	0.000106527	2.13127	10.029
rs11557080	1	205737739	RAB7L1	A	G	rs111494364	6	36454836	KCTD20	A	G	additive	4	7009	5.39025	1.49269	4.20537	2.60657e-05	2.45829	11.8191
rs11557080	1	205737739	RAB7L1	A	C	rs4738064	8	70956563		A	C	dominant	13	12631	0.834233	1.05672	-3.28497	0.00101993	0.748727	0.929503
rs11557080	1	205737739	RAB7L1	G	A	rs3853430	9	15272230	TTC39B	G	A	dominant	13	12631	1.20464	1.06065	3.1622	0.00156583	1.07335	1.35199
rs11578699	1	171719769	RP4-560B9.5	A	C	rs1489155	2	36247728		A	C	recessive	13	12631	1.49266	1.14107	3.03532	0.00240278	1.15247	1.93327
rs11578699	1	171719769	RP4-560B9.5	A	C	rs35182771	4	94750788	ATOH1	A	C	dominant	6	7995	1.92205	1.19573	3.65514	0.000257042	1.35395	2.7285
rs11578699	1	171719769	RP4-560B9.5	T	C	rs118123321	11	77881083	KCTD21-AS1	T	C	dominant	11	9504	1.63956	1.117	4.46855	7.87513e-06	1.31991	2.03662
rs11578699	1	171719769	RP4-560B9.5	C	T	rs10450612	11	128224634		C	T	additive	13	12631	1.09829	1.03054	3.11622	0.00183188	1.0354	1.16501
rs11578699	1	171719769	RP4-560B9.5	T	C	rs10790948	11	128236635		T	C	additive	13	12631	1.10752	1.0306	3.38824	0.000703429	1.04399	1.17492
rs35749011	1	155135036		A	G	rs13087185	3	173517101	NLGN1	A	G	additive	1	619	19.5114	1.66346	5.83808	5.28051e-09	7.19635	52.9012
rs35749011	1	155135036		G	A	rs34147020	3	173566007	NLGN1	G	A	additive	1	619	16.5933	1.63575	5.70819	1.14184e-08	6.32495	43.5321
rs35749011	1	155135036		A	G	rs11069849	13	111142897	COL4A2	A	G	recessive	8	7754	6.29456	1.37143	5.82451	5.72813e-09	3.38931	11.6901
rs35749011	1	155135036		T	C	rs73105264	20	16634601		T	C	recessive	2	2727	24.9329	1.76365	5.66844	1.44104e-08	8.2	75.8109
rs35749011	1	155135036		G	A	rs73105266	20	16634904		G	A	recessive	2	2727	24.9329	1.76365	5.66844	1.44104e-08	8.2	75.8109
rs4653767	1	226916078	ITPKB	A	G	rs182561177	5	96787322	RP11-155G15.3	A	G	additive	4	5167	0.0813244	1.60272	-5.31966	1.03959e-07	0.032263	0.204992
rs4653767	1	226916078	ITPKB	C	T	rs2934778	5	157566038		C	T	recessive	9	10021	0.260405	1.27781	-5.48868	4.04952e-08	0.161058	0.421033
rs4653767	1	226916078	ITPKB	T	C	rs1540944	5	157567099		T	C	recessive	9	10021	0.260405	1.27781	-5.48868	4.04952e-08	0.161058	0.421033
rs4653767	1	226916078	ITPKB	G	T	rs6893577	5	157568908		G	T	recessive	9	10021	0.260405	1.27781	-5.48868	4.04952e-08	0.161058	0.421033
rs4653767	1	226916078	ITPKB	A	C	rs571145141	10	122308078	PPAPDC1A	A	C	additive	2	2085	0.0361567	1.79601	-5.66954	1.43181e-08	0.011475	0.113926
rs6658353	1	161469054		C	T	rs189317707	2	200652654	FTCDNL1	C	T	dominant	1	1609	0.15614	1.52699	-4.38696	1.14946e-05	0.0681085	0.357955
rs6658353	1	161469054		A	G	rs9346965	6	164033254		A	G	recessive	13	12631	0.804136	1.07966	-2.8439	0.00445647	0.691965	0.93449
rs6658353	1	161469054		C	T	rs2883567	7	11715643	THSD7A	C	T	additive	13	12631	0.893851	1.04051	-2.82593	0.0047144	0.826922	0.966198
rs6658353	1	161469054		A	G	rs7044373	9	5865433		A	G	additive	7	5408	1.3036	1.09487	2.92528	0.00344143	1.09143	1.557
rs6658353	1	161469054		T	C	rs192461469	19	20361890	CTC-260E6.6	T	C	dominant	1	386	0.151526	1.5299	-4.43791	9.08359e-06	0.0658499	0.348672
rs823118	1	205723572		A	C	rs149729272	5	132335941	ZCCHC10	A	C	additive	1	386	0.145876	1.48646	-4.85621	1.19656e-06	0.0670759	0.317248
rs823118	1	205723572		C	T	rs137876247	5	132349632	ZCCHC10	C	T	additive	1	386	0.145876	1.48646	-4.85621	1.19656e-06	0.0670759	0.317248
rs823118	1	205723572		T	C	rs555622707	5	132394914	HSPA4	T	C	additive	1	386	0.13493	1.4758	-5.14645	2.65456e-07	0.0629246	0.289332
rs823118	1	205723572		C	T	rs149607284	5	132402771	HSPA4	C	T	additive	1	386	0.13493	1.4758	-5.14645	2.65456e-07	0.0629246	0.289332
rs823118	1	205723572		C	A	rs117408810	5	132440268	HSPA4	C	A	additive	1	386	0.13493	1.4758	-5.14645	2.65456e-07	0.0629246	0.289332
rs11683001	2	102396963	MAP4K4	G	A	rs2723377	11	5353712	HBG2	G	A	additive	17	19438	0.928211	1.02579	-2.92597	0.00343382	0.883029	0.975705
rs11683001	2	102396963	MAP4K4	A	G	rs11039183	11	47346940	MADD	A	G	recessive	17	19438	0.840275	1.04407	-4.03499	5.46048e-05	0.772165	0.914394
rs11683001	2	102396963	MAP4K4	A	T	rs2849350	18	71098444		A	T	recessive	17	19438	1.12075	1.04269	2.72725	0.00638638	1.03259	1.21644
rs11683001	2	102396963	MAP4K4	T	C	rs2850460	18	71098470		T	C	recessive	17	19438	1.1244	1.04286	2.79368	0.00521118	1.03561	1.22081
rs11683001	2	102396963	MAP4K4	T	C	rs2850456	18	71101501		T	C	recessive	17	19438	1.12558	1.0438	2.75942	0.00579046	1.03487	1.22423
rs1474055	2	169110394		T	A	rs12743791	1	244502644		T	A	recessive	13	12631	1.14915	1.05389	2.64877	0.00807852	1.03681	1.27365
rs1474055	2	169110394		G	T	rs11743399	5	28895873	CTD-2269E23.3	G	T	recessive	13	12631	1.2369	1.16508	1.39156	0.164057	0.916819	1.66873
rs1474055	2	169110394		A	G	rs1426907	8	67385470	C8orf46	A	G	recessive	17	19438	1.06887	1.05935	1.15517	0.24802	0.95466	1.19674
rs1474055	2	169110394		T	C	rs218688	17	6589137	SLC13A5	T	C	recessive	11	8164	1.20633	1.11522	1.72017	0.085402	0.97419	1.49378
rs1474055	2	169110394		C	T	rs2024799	20	1445821	NSFL1C	C	T	recessive	12	10272	1.70549	1.38668	1.63301	0.102466	0.898629	3.23682
rs2042477	2	96000943	KCNIP3	C	A	rs1018669	1	178687459		C	A	recessive	13	12631	0.842436	1.05812	-3.03516	0.00240409	0.75414	0.941069
rs2042477	2	96000943	KCNIP3	G	A	rs1012535695	10	130611935		G	A	recessive	13	12631	1.21947	1.06747	3.03894	0.00237413	1.07299	1.38596
rs2042477	2	96000943	KCNIP3	G	A	rs12570704	10	130611935		G	A	recessive	13	12631	1.21947	1.06747	3.03894	0.00237413	1.07299	1.38596
rs2042477	2	96000943	KCNIP3	G	A	rs369846463	10	130611935		G	A	recessive	13	12631	1.21947	1.06747	3.03894	0.00237413	1.07299	1.38596
rs2042477	2	96000943	KCNIP3	G	A	rs8105046	19	6469153	CRB3	G	A	recessive	13	12631	0.829665	1.05551	-3.45677	0.000546692	0.746313	0.922326
rs57891859	2	135464616	TMEM163	A	G	rs149802535	1	4294774		A	G	dominant	1	386	0.0418359	1.92919	-4.83032	1.36317e-06	0.0115405	0.151661
rs57891859	2	135464616	TMEM163	T	C	rs146103052	6	157694897		T	C	dominant	1	386	0.0661388	1.76262	-4.79181	1.6528e-06	0.0217769	0.200871
rs57891859	2	135464616	TMEM163	T	G	rs386707544	6	157694898		T	G	dominant	1	386	0.0661388	1.76262	-4.79181	1.6528e-06	0.0217769	0.200871
rs57891859	2	135464616	TMEM163	T	G	rs139690596	6	157694898		T	G	dominant	1	386	0.0661388	1.76262	-4.79181	1.6528e-06	0.0217769	0.200871
rs57891859	2	135464616	TMEM163	C	T	rs148608212	16	22812810		C	T	dominant	1	476	0.0246248	2.09866	-4.99663	5.83416e-07	0.0057594	0.105286
rs76116224	2	18147848	KCNS3	A	G	rs116641740	4	103408626		A	G	additive	1	765	0.0267292	2.00251	-5.21601	1.82815e-07	0.00685348	0.104246
rs76116224	2	18147848	KCNS3	T	G	rs182768011	4	103469654	NFKB1	T	G	additive	1	765	0.0267292	2.00251	-5.21601	1.82815e-07	0.00685348	0.104246
rs76116224	2	18147848	KCNS3	G	C	rs138374859	4	103548229		G	C	additive	1	765	0.0267292	2.00251	-5.21601	1.82815e-07	0.00685348	0.104246
rs76116224	2	18147848	KCNS3	T	C	rs188539658	4	103712252		T	C	additive	1	765	0.0289843	2.03277	-4.99154	5.98991e-07	0.0072164	0.116414
rs76116224	2	18147848	KCNS3	C	T	rs529738	5	31758051	PDZD2	C	T	additive	1	765	0.0367359	1.91114	-5.10113	3.37637e-07	0.0103221	0.130742
rs10513789	3	182760073	MCCC1	A	G	rs10924451	1	246185203	SMYD3	A	G	recessive	2	1477	0.0387167	1.77314	-5.67695	1.37115e-08	0.0126	0.118967
rs10513789	3	182760073	MCCC1	A	T	rs142331777	13	25452729	RNF17	A	T	dominant	5	3648	0.0782818	1.56221	-5.71041	1.12703e-08	0.032654	0.187666
rs10513789	3	182760073	MCCC1	G	T	rs16950483	15	67293424	RP11-798K3.2	G	T	dominant	1	2359	0.0306231	1.83933	-5.72038	1.06286e-08	0.00927528	0.101105
rs10513789	3	182760073	MCCC1	A	G	rs78389288	16	13088144	SHISA9	A	G	dominant	1	2359	0.017668	2.07487	-5.52952	3.211e-08	0.00422567	0.0738719
rs10513789	3	182760073	MCCC1	G	A	rs386789222	16	13088145	SHISA9	G	A	dominant	1	2359	0.017668	2.07487	-5.52952	3.211e-08	0.00422567	0.0738719
rs11707416	3	151108965	MED12L	G	A	rs1874669	2	47437224	AC073283.4	G	A	additive	17	19438	1.06146	1.03727	1.62994	0.103115	0.987995	1.14039
rs11707416	3	151108965	MED12L	T	G	rs2920966	2	55487513	MTIF2	T	G	additive	16	14033	0.920924	1.05024	-1.68066	0.0928292	0.83657	1.01378
rs11707416	3	151108965	MED12L	T	G	rs386789131	16	12652808	SNX29	T	G	recessive	17	19438	0.893718	1.07261	-1.60313	0.108907	0.779001	1.02533
rs11707416	3	151108965	MED12L	A	G	rs796890064	16	12653862	SNX29	A	G	recessive	17	19438	0.893183	1.07233	-1.6177	0.105728	0.778935	1.02419
rs11707416	3	151108965	MED12L	A	G	rs11863694	16	12653862	SNX29	A	G	recessive	17	19438	0.893183	1.07233	-1.6177	0.105728	0.778935	1.02419
rs12497850	3	48748989	IP6K2	A	G	rs112601844	1	36636854	MAP7D1	A	G	recessive	1	5405	0.0951786	1.80255	-3.99185	6.55589e-05	0.0299924	0.302042
rs12497850	3	48748989	IP6K2	A	G	rs528197194	9	116944228	COL27A1	A	G	additive	4	6076	0.174212	1.60621	-3.68764	0.000226345	0.0688201	0.441004
rs12497850	3	48748989	IP6K2	A	G	rs117219521	10	103957883		A	G	recessive	2	5791	0.0976603	1.69418	-4.41251	1.02181e-05	0.034751	0.274454
rs12497850	3	48748989	IP6K2	T	G	rs178841	17	29737678	RAB11FIP4	T	G	recessive	1	386	0.0798185	1.70642	-4.73054	2.23925e-06	0.0280041	0.227502
rs12497850	3	48748989	IP6K2	A	G	rs142930756	17	43311439	FMNL1	A	G	additive	2	6024	0.213557	1.462	-4.06482	4.80695e-05	0.101443	0.44958
rs55961674	3	122196892	KPNA1	C	T	rs7310663	12	55809747	PHC1P1	C	T	recessive	17	19438	1.14224	1.06112	2.24171	0.0249802	1.01686	1.28309
rs55961674	3	122196892	KPNA1	T	C	rs10860483	12	100047121	ANKS1B	T	C	recessive	17	19438	0.918506	1.04734	-1.83799	0.0660639	0.838907	1.00566
rs55961674	3	122196892	KPNA1	C	T	rs12818180	12	100055126	ANKS1B	C	T	recessive	17	19438	0.913334	1.04763	-1.94834	0.0513742	0.833728	1.00054
rs55961674	3	122196892	KPNA1	C	T	rs1392685	12	100056791	ANKS1B	C	T	recessive	17	19438	0.911013	1.04751	-2.00786	0.0446578	0.831791	0.997779
rs55961674	3	122196892	KPNA1	T	C	rs76957877	17	61621330	KCNH6	T	C	recessive	17	19438	1.13677	1.06636	1.99508	0.0460343	1.00226	1.28934
rs6808178	3	28705690	LINC00693	G	A	rs36179428	2	239769642	TWIST2	G	A	additive	1	386	2.1291	1.19746	4.19367	2.74473e-05	1.49558	3.03098
rs6808178	3	28705690	LINC00693	T	A	rs11688298	2	241702561	KIF1A	T	A	recessive	13	12631	0.838873	1.04828	-3.72638	0.000194252	0.764827	0.920089
rs6808178	3	28705690	LINC00693	T	C	rs8050354	16	53649168	RPGRIP1L	T	C	recessive	17	19438	0.823923	1.05752	-3.4633	0.000533585	0.738388	0.919366
rs6808178	3	28705690	LINC00693	A	T	rs6499635	16	53655149	RPGRIP1L	A	T	recessive	17	19438	0.824742	1.05767	-3.43652	0.000589246	0.73891	0.920545
rs6808178	3	28705690	LINC00693	A	G	rs1077352	16	53665337	RPGRIP1L	A	G	recessive	17	19438	0.824518	1.05787	-3.42984	0.000603946	0.738436	0.920634
rs13117519	4	114369065		T	C	rs12024786	1	76323666	MSH4	T	C	recessive	16	17079	1.18735	1.08048	2.21849	0.0265214	1.02021	1.38187
rs13117519	4	114369065		T	C	rs115048220	2	202638005	ALS2	T	C	dominant	16	17079	1.40304	1.14341	2.5269	0.0115073	1.07894	1.82449
rs13117519	4	114369065		C	A	rs9461946	6	33989350	GRM4	C	A	additive	15	11674	1.389	1.14211	2.47284	0.0134045	1.07052	1.80221
rs13117519	4	114369065		A	T	rs59998731	6	33992329	GRM4	A	T	additive	15	11674	1.39018	1.14107	2.49637	0.0125471	1.07335	1.80052
rs13117519	4	114369065		T	C	rs9462935	6	43828573		T	C	additive	16	17079	0.908934	1.03792	-2.56527	0.0103094	0.844986	0.977721
rs1553904557	4	90636630		T	C	rs73194739	4	4882936		T	C	dominant	13	12631	1.18226	1.05267	3.26171	0.00110744	1.0691	1.3074
rs1553904557	4	90636630		G	T	rs513095	6	32287876	C6orf10	G	T	additive	17	19438	1.12965	1.03943	3.15214	0.0016208	1.04719	1.21861
rs1553904557	4	90636630		G	A	rs140199011	7	9293110		G	A	dominant	1	386	4.12885	1.39445	4.26466	2.00205e-05	2.15182	7.92235
rs1553904557	4	90636630		A	G	rs149114947	7	9309013		A	G	dominant	1	386	4.58138	1.42433	4.30308	1.68439e-05	2.29048	9.1636
rs1553904557	4	90636630		G	C	rs76233016	11	5461861	HBG2	G	C	additive	5	7283	0.388023	1.27924	-3.84416	0.000120964	0.239461	0.628753
rs1553904559	4	90636630		T	C	rs73194739	4	4882936		T	C	dominant	13	12631	1.18226	1.05267	3.26171	0.00110744	1.0691	1.3074
rs1553904559	4	90636630		G	T	rs513095	6	32287876	C6orf10	G	T	additive	17	19438	1.12965	1.03943	3.15214	0.0016208	1.04719	1.21861
rs1553904559	4	90636630		G	A	rs140199011	7	9293110		G	A	dominant	1	386	4.12885	1.39445	4.26466	2.00205e-05	2.15182	7.92235
rs1553904559	4	90636630		A	G	rs149114947	7	9309013		A	G	dominant	1	386	4.58138	1.42433	4.30308	1.68439e-05	2.29048	9.1636
rs1553904559	4	90636630		G	C	rs76233016	11	5461861	HBG2	G	C	additive	5	7283	0.388023	1.27924	-3.84416	0.000120964	0.239461	0.628753
rs1553904562	4	90636630		T	C	rs73194739	4	4882936		T	C	dominant	13	12631	1.18226	1.05267	3.26171	0.00110744	1.0691	1.3074
rs1553904562	4	90636630		G	T	rs513095	6	32287876	C6orf10	G	T	additive	17	19438	1.12965	1.03943	3.15214	0.0016208	1.04719	1.21861
rs1553904562	4	90636630		G	A	rs140199011	7	9293110		G	A	dominant	1	386	4.12885	1.39445	4.26466	2.00205e-05	2.15182	7.92235
rs1553904562	4	90636630		A	G	rs149114947	7	9309013		A	G	dominant	1	386	4.58138	1.42433	4.30308	1.68439e-05	2.29048	9.1636
rs1553904562	4	90636630		G	C	rs76233016	11	5461861	HBG2	G	C	additive	5	7283	0.388023	1.27924	-3.84416	0.000120964	0.239461	0.628753
rs34025766	4	17968811	LCORL	A	G	rs140684499	7	76851271	CCDC146	A	G	dominant	2	1151	6.09473	1.47105	4.68271	2.831e-06	2.86029	12.9867
rs34025766	4	17968811	LCORL	C	A	rs9666102	11	58363293	ZFP91	C	A	dominant	13	13927	1.36514	1.09824	3.32149	0.000895384	1.13608	1.64037
rs34025766	4	17968811	LCORL	A	G	rs79135825	11	58378422	AP001350.1	A	G	dominant	13	13927	1.35256	1.10058	3.15128	0.00162559	1.12094	1.63203
rs34025766	4	17968811	LCORL	T	C	rs11171911	12	57017515	BAZ2A	T	C	additive	16	14033	0.916866	1.02764	-3.18312	0.001457	0.869153	0.967198
rs34025766	4	17968811	LCORL	A	G	rs9620605	22	26757073	SEZ6L	A	G	recessive	12	12245	2.10584	1.21805	3.77551	0.000159679	1.43063	3.09974
rs34311866	4	951947	DGKQ	A	G	rs11683563	2	19954038		A	G	recessive	13	12631	1.16074	1.06325	2.4303	0.0150864	1.02927	1.309
rs34311866	4	951947	DGKQ	T	C	rs34551298	4	1022111	FGFRL1	T	C	recessive	17	19438	0.429865	1.19353	-4.77233	1.82106e-06	0.303909	0.608023
rs34311866	4	951947	DGKQ	G	A	rs12641224	4	1022168	FGFRL1	G	A	recessive	17	19438	0.432684	1.192	-4.76985	1.8436e-06	0.30667	0.610479
rs34311866	4	951947	DGKQ	T	C	rs11726058	4	1027277		T	C	recessive	17	19438	0.696861	1.191	-2.06628	0.0388016	0.494725	0.981588
rs34311866	4	951947	DGKQ	T	C	rs10003058	4	1027302		T	C	recessive	17	19438	0.698117	1.19203	-2.0459	0.0407666	0.494779	0.985019
rs356182	4	90626111	RP11-115D19.1	C	G	rs2117294	2	34665117	AC073218.1	C	G	dominant	13	12631	0.873591	1.04467	-3.09263	0.00198391	0.801885	0.951709
rs356182	4	90626111	RP11-115D19.1	G	A	rs6712234	2	34670602	AC073218.1	G	A	dominant	13	12631	0.875869	1.04247	-3.18626	0.00144123	0.807294	0.950269
rs356182	4	90626111	RP11-115D19.1	C	T	rs7032467	9	73311804	TRPM3	C	T	recessive	13	12631	0.780659	1.06403	-3.98948	6.62172e-05	0.691241	0.881644
rs356182	4	90626111	RP11-115D19.1	A	C	rs7048348	9	73311868	TRPM3	A	C	recessive	13	12631	0.780659	1.06403	-3.98948	6.62172e-05	0.691241	0.881644
rs356182	4	90626111	RP11-115D19.1	T	G	rs4745025	9	73312117	TRPM3	T	G	recessive	13	12631	0.780659	1.06403	-3.98948	6.62172e-05	0.691241	0.881644
rs4101061	4	77147969	FAM47E	C	T	rs2064073	1	20648985	RP4-745E8.2	C	T	recessive	17	19438	1.14396	1.03785	3.62058	0.00029394	1.06363	1.23036
rs4101061	4	77147969	FAM47E	T	C	rs7523120	1	20649068	RP4-745E8.2	T	C	recessive	17	19438	1.14471	1.03786	3.63671	0.000276137	1.06429	1.23119
rs4101061	4	77147969	FAM47E	C	T	rs4655194	1	20649814	VWA5B1	C	T	recessive	17	19438	1.1433	1.03784	3.60581	0.000311183	1.06303	1.22963
rs4101061	4	77147969	FAM47E	C	T	rs10753497	1	20650452	RP4-745E8.2	C	T	recessive	17	19438	1.14543	1.0378	3.65964	0.000252568	1.06509	1.23182
rs4101061	4	77147969	FAM47E	A	C	rs10799629	1	20671833	VWA5B1	A	C	recessive	17	19438	1.14926	1.0408	3.47863	0.000503992	1.06262	1.24297
rs4698412	4	15737348	BST1	G	T	rs1275957	2	26897501	AC015977.6	G	T	recessive	13	12631	0.849906	1.06345	-2.64375	0.00819924	0.753372	0.958809
rs4698412	4	15737348	BST1	G	T	rs7000051	8	87615929	CNGB3	G	T	recessive	13	12631	0.773415	1.09269	-2.89866	0.0037476	0.650072	0.920161
rs4698412	4	15737348	BST1	T	G	rs1468035925	8	87615964	CNGB3	T	G	recessive	13	12631	0.771831	1.09204	-2.94133	0.00326802	0.64949	0.917217
rs4698412	4	15737348	BST1	T	G	rs4961202	8	87615964	CNGB3	T	G	recessive	13	12631	0.771831	1.09204	-2.94133	0.00326802	0.64949	0.917217
rs4698412	4	15737348	BST1	C	A	rs3825555	14	100759046	SLC25A29	C	A	dominant	10	7506	0.789075	1.09026	-2.74137	0.00611838	0.666135	0.934705
rs5019538	4	90636630	RP11-115D19.1	T	C	rs73194739	4	4882936		T	C	dominant	13	12631	1.18226	1.05267	3.26171	0.00110744	1.0691	1.3074
rs5019538	4	90636630	RP11-115D19.1	G	T	rs513095	6	32287876	C6orf10	G	T	additive	17	19438	1.12965	1.03943	3.15214	0.0016208	1.04719	1.21861
rs5019538	4	90636630	RP11-115D19.1	G	A	rs140199011	7	9293110		G	A	dominant	1	386	4.12885	1.39445	4.26466	2.00205e-05	2.15182	7.92235
rs5019538	4	90636630	RP11-115D19.1	A	G	rs149114947	7	9309013		A	G	dominant	1	386	4.58138	1.42433	4.30308	1.68439e-05	2.29048	9.1636
rs5019538	4	90636630	RP11-115D19.1	G	C	rs76233016	11	5461861	HBG2	G	C	additive	5	7283	0.388023	1.27924	-3.84416	0.000120964	0.239461	0.628753
rs62333164	4	170583157		C	A	rs16888	3	157375087	C3orf55	C	A	recessive	17	19438	0.90555	1.04814	-2.10996	0.0348619	0.825825	0.992972
rs62333164	4	170583157		G	A	rs792746	3	157375233	C3orf55	G	A	recessive	16	14033	0.88456	1.09124	-1.40481	0.160078	0.745422	1.04967
rs62333164	4	170583157		C	T	rs1496588	4	79421963	FRAS1	C	T	recessive	17	19438	0.946429	1.04227	-1.32987	0.18356	0.872662	1.02643
rs62333164	4	170583157		G	T	rs2867452	4	79422440	FRAS1	G	T	recessive	17	19438	0.947103	1.04222	-1.31431	0.188743	0.873373	1.02706
rs62333164	4	170583157		A	G	rs11730025	4	79436262	FRAS1	A	G	recessive	17	19438	0.943924	1.04334	-1.36033	0.173725	0.868612	1.02576
rs6825004	4	77110365	SCARB2	G	A	rs2516947	14	106384372	IGHD2-2	G	A	recessive	1	1609	1.63444	1.1212	4.29458	1.75024e-05	1.30615	2.04525
rs6825004	4	77110365	SCARB2	G	A	rs2516945	14	106386097	KIAA0125	G	A	recessive	1	1609	1.62515	1.12131	4.24105	2.22479e-05	1.29847	2.03402
rs6825004	4	77110365	SCARB2	G	A	rs2032456	14	106386333	KIAA0125	G	A	recessive	1	1609	1.62515	1.12131	4.24105	2.22479e-05	1.29847	2.03402
rs6825004	4	77110365	SCARB2	A	G	rs12591477	15	99688194	TTC23	A	G	recessive	17	19438	0.879997	1.03873	-3.36401	0.000768181	0.816835	0.948043
rs6825004	4	77110365	SCARB2	C	T	rs28819101	15	99695452	TTC23	C	T	recessive	17	19438	0.879598	1.03867	-3.38146	0.000721022	0.816564	0.947498
rs6854006	4	77198054	FAM47E-STBD1	C	T	rs6800703	3	66709827		C	T	dominant	13	12631	1.21888	1.06476	3.15448	0.00160786	1.07783	1.37838
rs6854006	4	77198054	FAM47E-STBD1	T	G	rs4856956	3	66716271		T	G	dominant	13	12631	1.22119	1.06421	3.21079	0.00132371	1.08096	1.37962
rs6854006	4	77198054	FAM47E-STBD1	G	A	rs570649	9	3911976	GLIS3	G	A	additive	13	12631	0.903501	1.03654	-2.82747	0.0046917	0.84213	0.969345
rs6854006	4	77198054	FAM47E-STBD1	C	A	rs501227	9	3913565	GLIS3	C	A	additive	13	12631	0.90104	1.03685	-2.8795	0.0039831	0.839344	0.967271
rs6854006	4	77198054	FAM47E-STBD1	A	G	rs657077	9	3916263	GLIS3	A	G	additive	13	12631	0.880532	1.04136	-3.13919	0.00169417	0.813293	0.953331
rs796875394	4	90636630	RP11-115D19.1	T	C	rs73194739	4	4882936		T	C	dominant	13	12631	1.18226	1.05267	3.26171	0.00110744	1.0691	1.3074
rs796875394	4	90636630	RP11-115D19.1	G	T	rs513095	6	32287876	C6orf10	G	T	additive	17	19438	1.12965	1.03943	3.15214	0.0016208	1.04719	1.21861
rs796875394	4	90636630	RP11-115D19.1	G	A	rs140199011	7	9293110		G	A	dominant	1	386	4.12885	1.39445	4.26466	2.00205e-05	2.15182	7.92235
rs796875394	4	90636630	RP11-115D19.1	A	G	rs149114947	7	9309013		A	G	dominant	1	386	4.58138	1.42433	4.30308	1.68439e-05	2.29048	9.1636
rs796875394	4	90636630	RP11-115D19.1	G	C	rs76233016	11	5461861	HBG2	G	C	additive	5	7283	0.388023	1.27924	-3.84416	0.000120964	0.239461	0.628753
rs873786	4	925376	GAK	A	T	rs116193969	2	236974412	AGAP1	A	T	additive	1	386	49.4024	2.1533	5.08475	3.68119e-07	10.9869	222.137
rs873786	4	925376	GAK	G	T	rs143989537	5	148282530		G	T	additive	1	386	43.6411	2.14299	4.95408	7.26732e-07	9.79738	194.394
rs873786	4	925376	GAK	G	A	rs192727707	5	152335877	AC091969.1	G	A	additive	1	386	13.6127	1.72375	4.79522	1.62492e-06	4.68235	39.5751
rs873786	4	925376	GAK	C	A	rs186328571	5	152902056	GRIA1	C	A	additive	1	386	16.2485	1.77092	4.87839	1.06955e-06	5.30092	49.8052
rs873786	4	925376	GAK	A	T	rs147614998	5	153071127	GRIA1	A	T	additive	1	386	16.7433	1.76385	4.96564	6.84753e-07	5.50535	50.9212
rs11950533	5	134199105	AC006077.4	T	G	rs4960260	6	6881616		T	G	recessive	13	12631	1.51121	1.20051	2.25941	0.023858	1.05625	2.16213
rs11950533	5	134199105	AC006077.4	A	G	rs2182802	6	6883618		A	G	recessive	13	12631	1.50956	1.20153	2.24307	0.0248923	1.05335	2.16337
rs11950533	5	134199105	AC006077.4	T	G	rs17604868	16	11215027	CLEC16A	T	G	recessive	17	19438	1.21133	1.06259	3.15786	0.0015893	1.07544	1.3644
rs11950533	5	134199105	AC006077.4	A	G	rs28666972	16	11215404	CLEC16A	A	G	recessive	17	19438	1.21122	1.06252	3.16002	0.00157756	1.07549	1.36408
rs11950533	5	134199105	AC006077.4	T	A	rs2195422	19	28591112	CTD-2043I16.1	T	A	recessive	13	12631	1.22548	1.10739	1.9934	0.0462172	1.00342	1.49669
rs1867598	5	60137959	ELOVL7	A	C	rs114162814	3	30300074		A	C	additive	11	9507	1.73926	1.14375	4.12077	3.77608e-05	1.33672	2.26303
rs1867598	5	60137959	ELOVL7	G	C	rs858984	6	27177361	RP11-209A2.1	G	C	recessive	16	18688	1.99887	1.24494	3.16117	0.00157136	1.30105	3.07095
rs1867598	5	60137959	ELOVL7	C	T	rs188642595	6	71625113	B3GAT2	C	T	dominant	2	1995	11.9251	1.60064	5.2692	1.37023e-07	4.74301	29.9827
rs1867598	5	60137959	ELOVL7	G	C	rs460660	19	11547854	CCDC151	G	C	recessive	11	15584	2.47838	1.30877	3.37288	0.000743857	1.46258	4.19967
rs1867598	5	60137959	ELOVL7	T	G	rs8101357	19	11560753	PRKCSH	T	G	recessive	11	15584	2.49602	1.31615	3.32971	0.000869352	1.45686	4.27642
rs12528068	6	72487762		A	G	rs114312908	4	86532038	ARHGAP24	A	G	additive	1	619	0.0973931	1.71326	-4.32578	1.51993e-05	0.0339032	0.279779
rs12528068	6	72487762		C	G	rs11762700	7	63817887	TRIM60P18	C	G	additive	1	386	2.87772	1.26795	4.4524	8.49154e-06	1.80707	4.58273
rs12528068	6	72487762		A	G	rs10160225	11	32054055	RCN1	A	G	recessive	13	12631	0.781885	1.08561	-2.9955	0.00273997	0.66562	0.918459
rs12528068	6	72487762		G	C	rs12293981	11	32057932	RCN1	G	C	recessive	13	12631	0.775547	1.08693	-3.04953	0.00229201	0.658655	0.913184
rs12528068	6	72487762		A	C	rs12294039	11	32058039	RCN1	A	C	recessive	13	12631	0.778847	1.08666	-3.00738	0.0026351	0.661774	0.916631
rs4140646	6	27738801		G	A	rs2499540	1	61918044	NFIA	G	A	additive	9	6738	0.854488	1.05926	-2.73153	0.00630405	0.763314	0.956553
rs4140646	6	27738801		G	A	rs386665179	3	120542461		G	A	recessive	13	12631	0.83342	1.06706	-2.80755	0.00499203	0.73387	0.946475
rs4140646	6	27738801		G	A	rs561375	3	120542461		G	A	recessive	13	12631	0.83342	1.06706	-2.80755	0.00499203	0.73387	0.946475
rs4140646	6	27738801		G	A	rs392542	3	120567631		G	A	recessive	13	12631	0.819165	1.06837	-3.01621	0.00255952	0.71958	0.932531
rs4140646	6	27738801		A	C	rs3213422	16	72042682	DHODH	A	C	dominant	17	19438	0.911532	1.03435	-2.74277	0.00609241	0.853149	0.97391
rs504594	6	32578772		A	G	rs4494206	1	212947906	NSL1	A	G	additive	5	4219	1.86328	1.21452	3.20223	0.00136367	1.27307	2.72713
rs504594	6	32578772		G	A	rs798921	7	120906189	CPED1	G	A	additive	2	2873	4.85887	1.42855	4.43225	9.32548e-06	2.41516	9.77519
rs504594	6	32578772		G	T	rs798920	7	120906207	CPED1	G	T	additive	2	2873	4.85887	1.42855	4.43225	9.32548e-06	2.41516	9.77519
rs504594	6	32578772		T	C	rs798919	7	120906234	CPED1	T	C	additive	2	2873	4.85887	1.42855	4.43225	9.32548e-06	2.41516	9.77519
rs504594	6	32578772		A	G	rs289554	8	13246770	DLC1	A	G	recessive	9	8333	1.37563	1.1009	3.31756	0.000908082	1.1394	1.66083
rs9261484	6	30108683	TRIM40	T	A	rs2176337	9	108959330		T	A	recessive	16	14033	0.786791	1.0821	-3.03913	0.00237263	0.674059	0.918376
rs9261484	6	30108683	TRIM40	T	C	rs13286861	9	108964173		T	C	recessive	16	14033	0.785479	1.08161	-3.07796	0.00208423	0.673533	0.916031
rs9261484	6	30108683	TRIM40	A	C	rs2090409	9	108967088		A	C	recessive	16	14033	0.785109	1.08205	-3.06807	0.00215445	0.67268	0.916329
rs9261484	6	30108683	TRIM40	T	C	rs4438071	11	113231614	TTC12	T	C	additive	17	19438	0.935294	1.0213	-3.17405	0.00150329	0.897447	0.974737
rs9261484	6	30108683	TRIM40	A	G	rs4370966	11	113231691	TTC12	A	G	additive	17	19438	0.935602	1.02132	-3.15516	0.0016041	0.897704	0.9751
rs997368	6	112243291		A	G	rs114145698	4	166049663	TMEM192	A	G	dominant	6	4890	0.174525	1.52198	-4.15629	3.2345e-05	0.0766206	0.397532
rs997368	6	112243291		A	G	rs62366870	5	79867554	ANKRD34B	A	G	additive	7	7559	0.395416	1.24916	-4.17047	3.03977e-05	0.255673	0.611538
rs997368	6	112243291		T	C	rs78635141	16	58955837	RP11-410D17.2	T	C	additive	6	5410	0.145786	1.5243	-4.56811	4.92132e-06	0.0638124	0.333063
rs997368	6	112243291		C	G	rs79271919	16	58965952	RP11-410D17.2	C	G	additive	5	3051	0.113848	1.70238	-4.08415	4.42381e-05	0.0401293	0.322991
rs997368	6	112243291		C	T	rs79273709	16	58993693	RP11-410D17.2	C	T	additive	5	3183	0.124415	1.74802	-3.73177	0.000190138	0.041638	0.371753
rs199351	7	23300049	GPNMB	C	G	rs28502849	4	88345448	NUDT9	C	G	recessive	13	12631	0.788846	1.07009	-3.50104	0.000463446	0.690758	0.900862
rs199351	7	23300049	GPNMB	G	A	rs10027786	4	88347512	NUDT9	G	A	recessive	13	12631	0.789815	1.07009	-3.48327	0.000495333	0.691616	0.901957
rs199351	7	23300049	GPNMB	G	A	rs61758960	14	94964127	SERPINA12	G	A	dominant	6	9849	0.390453	1.29914	-3.59358	0.000326164	0.23378	0.652123
rs199351	7	23300049	GPNMB	T	C	rs11855792	15	39162990	RP11-624L4.1	T	C	dominant	1	386	0.138069	1.53311	-4.63375	3.59106e-06	0.0597556	0.319018
rs199351	7	23300049	GPNMB	T	C	rs111928892	15	39170122	RP11-624L4.1	T	C	additive	1	386	0.128478	1.51801	-4.91615	8.82639e-07	0.0566939	0.291152
rs1293298	8	11712443	CTSB	A	T	rs188314298	5	176052970	SNCB	A	T	additive	4	3284	0.0692853	1.58967	-5.75918	8.45241e-09	0.0279311	0.171868
rs1293298	8	11712443	CTSB	T	C	rs1415804985	6	34551912		T	C	recessive	5	5005	0.106915	1.48648	-5.63989	1.70154e-08	0.0491601	0.232523
rs1293298	8	11712443	CTSB	C	A	rs17072862	13	49974743	CAB39L	C	A	additive	7	11931	0.173321	1.35855	-5.71965	1.06743e-08	0.0950667	0.315992
rs1293298	8	11712443	CTSB	C	T	rs80317405	13	49977364	CAB39L	C	T	additive	7	11931	0.171363	1.36056	-5.72914	1.00938e-08	0.0937213	0.313327
rs1293298	8	11712443	CTSB	C	T	rs78216476	13	49978826	CAB39L	C	T	additive	7	11931	0.16822	1.36172	-5.77325	7.77546e-09	0.0918484	0.308095
rs2086641	8	130901909	FAM49B	T	C	rs117875118	7	19187543	AC003986.5	T	C	additive	1	386	0.0110868	2.58106	-4.74794	2.05495e-06	0.00172861	0.0711075
rs2086641	8	130901909	FAM49B	C	T	rs757444368	7	133707686	EXOC4	C	T	additive	1	386	0.00607241	3.02527	-4.61066	4.01394e-06	0.000693555	0.0531669
rs2086641	8	130901909	FAM49B	A	G	rs777310876	7	133735879	EXOC4	A	G	additive	1	386	0.00607241	3.02527	-4.61066	4.01394e-06	0.000693555	0.0531669
rs2086641	8	130901909	FAM49B	A	G	rs139782431	7	133735879	EXOC4	A	G	additive	1	386	0.00607241	3.02527	-4.61066	4.01394e-06	0.000693555	0.0531669
rs2086641	8	130901909	FAM49B	T	C	rs193061694	7	133924426	LRGUK	T	C	additive	1	386	0.00607241	3.02527	-4.61066	4.01394e-06	0.000693555	0.0531669
rs2280104	8	22525980	BIN3	T	C	rs74758039	2	56407638	RP11-482H16.1	T	C	additive	13	12631	0.852824	1.0469	-3.47337	0.000513975	0.779551	0.932984
rs2280104	8	22525980	BIN3	A	C	rs1989447	2	56407651	RP11-482H16.1	A	C	dominant	13	12631	0.832046	1.06514	-2.9136	0.00357289	0.735242	0.941594
rs2280104	8	22525980	BIN3	A	G	rs1814277	2	56408030	RP11-482H16.1	A	G	dominant	13	12631	0.827759	1.06994	-2.79632	0.00516878	0.725041	0.94503
rs2280104	8	22525980	BIN3	T	C	rs1298747	11	72236256		T	C	additive	13	12631	0.731599	1.12931	-2.56994	0.0101717	0.576449	0.928507
rs2280104	8	22525980	BIN3	G	A	rs6500579	16	4131898	ADCY9	G	A	additive	17	19438	1.05747	1.02123	2.65974	0.00782009	1.01481	1.10193
rs620513	8	16697593	RP11-13N12.1	A	G	rs2811786	9	139683224		A	G	recessive	13	12631	1.38237	1.11654	2.93744	0.00330936	1.11377	1.71576
rs620513	8	16697593	RP11-13N12.1	A	G	rs10862539	12	77205563	ZDHHC17	A	G	recessive	13	12631	1.28505	1.08961	2.92232	0.00347436	1.0861	1.52045
rs620513	8	16697593	RP11-13N12.1	T	G	rs2071326	12	77253551	CSRP2	T	G	recessive	13	12631	1.28592	1.08949	2.93411	0.00334504	1.08708	1.52113
rs620513	8	16697593	RP11-13N12.1	A	T	rs869184098	13	31458212	TEX26-AS1	A	T	recessive	13	12631	1.37141	1.11418	2.92111	0.00348789	1.10951	1.69512
rs620513	8	16697593	RP11-13N12.1	A	T	rs11619364	13	31458212	TEX26-AS1	A	T	recessive	13	12631	1.37141	1.11418	2.92111	0.00348789	1.10951	1.69512
rs10756907	9	17727065	SH3GL2	C	T	rs76036355	3	67401888		C	T	recessive	9	13705	0.346165	1.2003	-5.81056	6.22628e-09	0.242035	0.495094
rs10756907	9	17727065	SH3GL2	C	T	rs77721257	3	67413056	SUCLG2	C	T	recessive	9	13705	0.346568	1.20023	-5.80596	6.40001e-09	0.242343	0.495616
rs10756907	9	17727065	SH3GL2	T	G	rs17806805	3	67415904	SUCLG2	T	G	recessive	9	13705	0.346568	1.20023	-5.80596	6.40001e-09	0.242343	0.495616
rs10756907	9	17727065	SH3GL2	C	T	rs1376486744	3	67429848	SUCLG2	C	T	recessive	8	12864	0.335962	1.20415	-5.87132	4.32348e-09	0.23343	0.483531
rs10756907	9	17727065	SH3GL2	C	T	rs11706477	3	67429848	SUCLG2	C	T	recessive	8	12864	0.335962	1.20415	-5.87132	4.32348e-09	0.23343	0.483531
rs13294100	9	17579690	SH3GL2	C	T	rs13431952	2	218933960	RUFY4	C	T	additive	13	12631	1.12041	1.03708	3.12313	0.00178937	1.04325	1.20328
rs13294100	9	17579690	SH3GL2	A	G	rs4074802	2	218936037	RUFY4	A	G	additive	13	12631	1.11913	1.03669	3.12337	0.00178795	1.04282	1.20103
rs13294100	9	17579690	SH3GL2	G	A	rs4672869	2	218939511	RUFY4	G	A	additive	13	12631	1.12099	1.0367	3.16867	0.0015314	1.04453	1.20305
rs13294100	9	17579690	SH3GL2	A	G	rs61756411	4	76809396	PPEF2	A	G	additive	17	19438	1.47914	1.08671	4.70745	2.50837e-06	1.25668	1.74098
rs13294100	9	17579690	SH3GL2	A	G	rs138567688	14	23939305	NGDN	A	G	additive	3	6444	0.360588	1.32301	-3.64414	0.000268292	0.208331	0.62412
rs6476434	9	34046391	UBAP2	C	A	rs114706354	2	158057503		C	A	additive	3	2993	0.247481	1.29541	-5.39522	6.84396e-08	0.149015	0.411012
rs6476434	9	34046391	UBAP2	C	T	rs75996636	3	8132829	LMCD1-AS1	C	T	recessive	6	10229	0.213036	1.3511	-5.13858	2.76827e-07	0.118117	0.384234
rs6476434	9	34046391	UBAP2	A	G	rs184861318	3	143231991	SLC9A9	A	G	additive	2	2374	0.0720476	1.59234	-5.65432	1.56463e-08	0.0289491	0.17931
rs6476434	9	34046391	UBAP2	C	T	rs74985659	5	94614366	MCTP1	C	T	recessive	3	3636	0.0988407	1.56816	-5.14387	2.69142e-07	0.0409239	0.238723
rs6476434	9	34046391	UBAP2	A	G	rs74837003	5	94635391		A	G	recessive	3	3636	0.0988407	1.56816	-5.14387	2.69142e-07	0.0409239	0.238723
rs10748818	10	104015279	GBF1	G	A	rs17303932	2	156478383		G	A	recessive	5	4815	0.0787197	1.54138	-5.87475	4.23487e-09	0.0337124	0.183814
rs10748818	10	104015279	GBF1	G	A	rs77110820	3	176666965		G	A	recessive	3	2614	0.045731	1.71958	-5.69101	1.26294e-08	0.0158049	0.132321
rs10748818	10	104015279	GBF1	A	G	rs148864461	3	176691749		A	G	recessive	3	2614	0.0387009	1.74947	-5.81406	6.09748e-09	0.012931	0.115827
rs10748818	10	104015279	GBF1	A	G	rs533971085	10	87700944	GRID1	A	G	additive	3	1663	0.00569182	2.30706	-6.18289	6.29372e-10	0.00110578	0.0292976
rs10748818	10	104015279	GBF1	A	G	rs142082499	17	6151771		A	G	dominant	3	2060	0.028836	1.80605	-5.99879	1.98793e-09	0.00905223	0.0918577
rs117896735	10	121536327	INPP5F	A	G	rs554021630	3	52070869		A	G	additive	1	619	435.285	3.16135	5.27889	1.2997e-07	45.6079	4154.38
rs117896735	10	121536327	INPP5F	G	T	rs148805076	3	58347851	PXK	G	T	additive	1	765	54.6528	2.06432	5.52014	3.38723e-08	13.2027	226.237
rs117896735	10	121536327	INPP5F	T	C	rs149528897	5	120681742	CTC-546K23.1	T	C	dominant	1	2359	22.1536	1.76668	5.44368	5.21901e-08	7.26149	67.587
rs117896735	10	121536327	INPP5F	G	A	rs188408849	18	13843477		G	A	additive	1	768	155.867	2.53882	5.41913	5.9891e-08	25.1008	967.871
rs117896735	10	121536327	INPP5F	A	G	rs151219432	21	43195923		A	G	additive	1	750	111.497	2.45985	5.2372	1.63035e-07	19.1028	650.775
rs72840788	10	121415685	BAG3	A	T	rs2260051	6	31591918	PRRC2A	A	T	recessive	17	19438	1.0753	1.05596	1.33338	0.182406	0.966458	1.19641
rs72840788	10	121415685	BAG3	A	G	rs13291577	9	140282472	EXD3	A	G	recessive	11	14375	1.13615	1.13662	0.996774	0.318874	0.88396	1.46028
rs72840788	10	121415685	BAG3	T	G	rs3886165	16	5872221	RP11-420N3.2	T	G	recessive	13	12631	1.14071	1.08168	1.67675	0.0935907	0.978009	1.33048
rs72840788	10	121415685	BAG3	C	T	rs230474	17	3268520	RP11-64J4.2	C	T	recessive	17	19438	1.01588	1.04209	0.382033	0.702437	0.937012	1.10138
rs72840788	10	121415685	BAG3	G	A	rs4404152	18	2632048		G	A	recessive	17	19438	1.02397	1.07908	0.311281	0.755587	0.882074	1.1887
rs896435	10	15557406	ITGA8	C	T	rs28482409	3	43215771		C	T	recessive	4	3239	0.241503	1.31492	-5.18992	2.10381e-07	0.141216	0.41301
rs896435	10	15557406	ITGA8	C	G	rs147595168	11	59282460	OR4D9	C	G	additive	3	6244	0.117929	1.47334	-5.51615	3.46502e-08	0.0551765	0.25205
rs896435	10	15557406	ITGA8	A	T	rs796716732	12	16204491		A	T	recessive	3	2850	0.101088	1.55336	-5.20357	1.95493e-07	0.0426395	0.239655
rs896435	10	15557406	ITGA8	A	T	rs117278765	12	16204491		A	T	recessive	3	2850	0.101088	1.55336	-5.20357	1.95493e-07	0.0426395	0.239655
rs896435	10	15557406	ITGA8	T	G	rs138409111	13	111333059	CARS2	T	G	additive	6	6339	0.167302	1.35526	-5.88158	4.0637e-09	0.0922023	0.303571
rs12283611	11	83487277	DLG2	G	A	rs72737550	14	77293990	C14orf166B	G	A	additive	17	19438	0.882928	1.03651	-3.47188	0.000516831	0.822999	0.947222
rs12283611	11	83487277	DLG2	A	G	rs72737553	14	77296875	C14orf166B	A	G	additive	17	19438	0.881728	1.03647	-3.51375	0.000441833	0.821944	0.94586
rs12283611	11	83487277	DLG2	T	C	rs12462271	19	37909470	ZNF569	T	C	additive	17	19438	0.901862	1.02909	-3.60174	0.000316096	0.852567	0.954007
rs12283611	11	83487277	DLG2	C	G	rs75832502	19	37934472	ZNF569	C	G	additive	17	19438	0.9024	1.02902	-3.59007	0.000330595	0.853197	0.95444
rs12283611	11	83487277	DLG2	T	A	rs75098734	19	37935558	ZNF569	T	A	additive	17	19438	0.90378	1.02898	-3.54109	0.00039848	0.854562	0.955832
rs3802920	11	133787001	IGSF9B	A	G	rs1513894	4	73124433		A	G	recessive	13	12631	1.22007	1.15402	1.38856	0.164965	0.921407	1.61555
rs3802920	11	133787001	IGSF9B	C	T	rs11729217	4	73126194		C	T	recessive	13	12631	1.22227	1.15132	1.42444	0.154318	0.927318	1.61105
rs3802920	11	133787001	IGSF9B	T	C	rs1398980	4	73127672		T	C	recessive	13	12631	1.22374	1.15267	1.42111	0.155285	0.926295	1.61671
rs3802920	11	133787001	IGSF9B	A	G	rs7681169	4	73128157		A	G	recessive	13	12631	1.22227	1.15132	1.42444	0.154318	0.927318	1.61105
rs3802920	11	133787001	IGSF9B	A	C	rs10007740	4	73129391		A	C	recessive	13	12631	1.21851	1.15352	1.38375	0.166435	0.920999	1.61213
rs7938782	11	10558777	RNF141	T	C	rs1554495838	7	158822058		T	C	recessive	1	2359	0.0520787	1.69673	-5.58918	2.28143e-08	0.0184769	0.146788
rs7938782	11	10558777	RNF141	T	C	rs2730220	7	158822058	LINC00689	T	C	recessive	1	2359	0.0520787	1.69673	-5.58918	2.28143e-08	0.0184769	0.146788
rs7938782	11	10558777	RNF141	A	G	rs72763097	15	101426028	RP11-66B24.8	A	G	additive	1	2108	0.108067	1.50275	-5.4628	4.68672e-08	0.0486408	0.240098
rs7938782	11	10558777	RNF141	A	G	rs77337515	15	101460031	RP11-66B24.4	A	G	additive	1	2108	0.129769	1.41807	-5.84598	5.03602e-09	0.0654404	0.257333
rs7938782	11	10558777	RNF141	T	C	rs148682647	16	30012323	INO80E	T	C	additive	1	5405	0.0921811	1.53664	-5.54935	2.86737e-08	0.039716	0.213953
rs10847864	12	123326598	HIP1R	C	A	rs61840078	1	223269618		C	A	recessive	11	12010	0.857295	1.10503	-1.54174	0.123138	0.704889	1.04265
rs10847864	12	123326598	HIP1R	C	T	rs28499047	1	223271592		C	T	recessive	11	12010	0.860032	1.10346	-1.53164	0.125612	0.709114	1.04307
rs10847864	12	123326598	HIP1R	T	C	rs7658687	4	167436243	RP11-217C7.1	T	C	recessive	9	6756	1.18214	1.11279	1.56566	0.117427	0.958737	1.45759
rs10847864	12	123326598	HIP1R	C	T	rs2291738	12	56815281	TIMELESS	C	T	recessive	12	8158	0.847518	1.08908	-1.93888	0.0525161	0.716995	1.0018
rs10847864	12	123326598	HIP1R	T	C	rs8007372	14	88629117		T	C	recessive	13	13563	1.16034	1.09169	1.69509	0.0900581	0.977031	1.37803
rs11610045	12	133063768		A	C	rs2246605	7	147648847	CNTNAP2	A	C	dominant	16	14033	0.864777	1.06091	-2.45708	0.0140073	0.770147	0.971034
rs11610045	12	133063768		A	G	rs2246747	7	147650527	CNTNAP2	A	G	dominant	16	14033	0.864838	1.05748	-2.59831	0.00936843	0.77511	0.964953
rs11610045	12	133063768		A	C	rs1563147672	7	147652766		A	C	dominant	16	14033	0.872216	1.0634	-2.22409	0.0261421	0.773213	0.983895
rs11610045	12	133063768		A	C	rs2247093	7	147652766	CNTNAP2	A	C	dominant	16	14033	0.872216	1.0634	-2.22409	0.0261421	0.773213	0.983895
rs11610045	12	133063768		C	G	rs7169769	15	85147910	ZSCAN2	C	G	recessive	17	19438	0.857974	1.05954	-2.64878	0.00807827	0.766035	0.960948
rs34637584	12	40734202	LRRK2	T	C	rs6451885	5	20715134	RP11-774D14.1	T	C	recessive	2	2978	12.3278	1.53816	5.83359	5.42457e-09	5.30115	28.6681
rs34637584	12	40734202	LRRK2	C	T	rs10065409	5	20728960	RP11-774D14.1	C	T	recessive	2	2978	12.3278	1.53816	5.83359	5.42457e-09	5.30115	28.6681
rs34637584	12	40734202	LRRK2	T	C	rs4866060	5	20735686	RP11-774D14.1	T	C	recessive	2	2978	12.3278	1.53816	5.83359	5.42457e-09	5.30115	28.6681
rs34637584	12	40734202	LRRK2	T	A	rs7448884	5	20736784		T	A	recessive	2	2978	12.3278	1.53816	5.83359	5.42457e-09	5.30115	28.6681
rs34637584	12	40734202	LRRK2	C	G	rs369260101	12	30983759		C	G	dominant	1	2108	29.1076	1.75505	5.99289	2.06146e-09	9.66509	87.6612
rs7134559	12	46419086		T	A	rs2451005	5	38358366	EGFLAM	T	A	additive	13	12631	1.11129	1.03625	2.96307	0.00304586	1.03637	1.19163
rs7134559	12	46419086		C	G	rs2561142	5	38361312	EGFLAM	C	G	recessive	13	12631	1.22765	1.07305	2.9089	0.00362708	1.0692	1.40958
rs7134559	12	46419086		T	C	rs2059835	5	38370101	EGFLAM	T	C	additive	13	12631	1.11479	1.03898	2.84152	0.00448994	1.03429	1.20155
rs7134559	12	46419086		A	G	rs3132297	9	137301866	RXRA	A	G	additive	13	12631	0.862245	1.05157	-2.94751	0.00320345	0.781319	0.951554
rs7134559	12	46419086		C	T	rs244620	14	71323249		C	T	dominant	13	12631	1.19005	1.05481	3.26081	0.00111094	1.07188	1.32126
rs4771268	13	97865021		T	C	rs7974263	12	125973123	TMEM132B	T	C	additive	8	5988	1.31347	1.07417	3.8109	0.000138461	1.14161	1.51121
rs4771268	13	97865021		T	C	rs3007066	14	51595716		T	C	recessive	13	12631	0.848232	1.05918	-2.8631	0.00419524	0.757842	0.949403
rs4771268	13	97865021		G	C	rs12889682	14	75287262	YLPM1	G	C	dominant	15	13670	1.21118	1.07008	2.82847	0.00467715	1.06059	1.38314
rs4771268	13	97865021		C	T	rs4785768	16	89285319	RP11-46C24.7	C	T	recessive	13	12631	1.17535	1.04597	3.595	0.000324392	1.07625	1.28357
rs4771268	13	97865021		A	G	rs112555564	19	7551114	PEX11G	A	G	recessive	13	12631	1.48736	1.15094	2.82398	0.00474313	1.12915	1.95921
rs9568188	13	49927732	CAB39L	T	C	rs7627602	3	12881757	CAND2	T	C	recessive	5	5125	0.108518	1.45655	-5.90539	3.5182e-09	0.0519265	0.226784
rs9568188	13	49927732	CAB39L	C	G	rs9829377	3	12884391	CAND2	C	G	recessive	5	5125	0.108518	1.45655	-5.90539	3.5182e-09	0.0519265	0.226784
rs9568188	13	49927732	CAB39L	T	G	rs9829998	3	12884770	CAND2	T	G	recessive	5	5125	0.108518	1.45655	-5.90539	3.5182e-09	0.0519265	0.226784
rs9568188	13	49927732	CAB39L	T	A	rs9310411	3	12884957	CAND2	T	A	recessive	5	5125	0.108518	1.45655	-5.90539	3.5182e-09	0.0519265	0.226784
rs9568188	13	49927732	CAB39L	C	T	rs9860550	3	12886891	CAND2	C	T	recessive	5	5125	0.108518	1.45655	-5.90539	3.5182e-09	0.0519265	0.226784
rs11158026	14	55348869	GCH1	T	C	rs117282043	12	80942539	PTPRQ	T	C	dominant	1	386	0.207215	1.42675	-4.42881	9.47533e-06	0.103253	0.415851
rs11158026	14	55348869	GCH1	C	T	rs276913	18	28599438	DSC3	C	T	recessive	17	19438	1.16864	1.04511	3.53226	0.000412024	1.07183	1.27419
rs11158026	14	55348869	GCH1	A	G	rs276914	18	28599666	DSC3	A	G	recessive	17	19438	1.16864	1.04511	3.53226	0.000412024	1.07183	1.27419
rs11158026	14	55348869	GCH1	T	C	rs1313596	18	28601960	DSC3	T	C	recessive	17	19438	1.17033	1.04487	3.58325	0.000339347	1.07385	1.27548
rs11158026	14	55348869	GCH1	G	T	rs66654893	19	3263999	CELF5	G	T	recessive	1	386	0.352396	1.29072	-4.08699	4.37005e-05	0.2137	0.581109
rs12147950	14	37989270	MIPOL1	T	C	rs1557469338	1	56133074		T	C	dominant	1	386	2.76489	1.25671	4.45077	8.55646e-06	1.76676	4.3269
rs12147950	14	37989270	MIPOL1	T	C	rs1557469574	1	56133074		T	C	dominant	1	386	2.76489	1.25671	4.45077	8.55646e-06	1.76676	4.3269
rs12147950	14	37989270	MIPOL1	T	C	rs1553129654	1	56133074		T	C	dominant	1	386	2.76489	1.25671	4.45077	8.55646e-06	1.76676	4.3269
rs12147950	14	37989270	MIPOL1	T	C	rs9701915	1	56133074	RP11-466L17.1	T	C	dominant	1	386	2.76489	1.25671	4.45077	8.55646e-06	1.76676	4.3269
rs12147950	14	37989270	MIPOL1	T	C	rs772646138	1	56133074	RP11-466L17.1	T	C	dominant	1	386	2.76489	1.25671	4.45077	8.55646e-06	1.76676	4.3269
rs1220618239	14	55348869	GCH1	T	C	rs117282043	12	80942539	PTPRQ	T	C	dominant	1	386	0.207215	1.42675	-4.42881	9.47533e-06	0.103253	0.415851
rs1220618239	14	55348869	GCH1	C	T	rs276913	18	28599438	DSC3	C	T	recessive	17	19438	1.16864	1.04511	3.53226	0.000412024	1.07183	1.27419
rs1220618239	14	55348869	GCH1	A	G	rs276914	18	28599666	DSC3	A	G	recessive	17	19438	1.16864	1.04511	3.53226	0.000412024	1.07183	1.27419
rs1220618239	14	55348869	GCH1	T	C	rs1313596	18	28601960	DSC3	T	C	recessive	17	19438	1.17033	1.04487	3.58325	0.000339347	1.07385	1.27548
rs1220618239	14	55348869	GCH1	G	T	rs66654893	19	3263999	CELF5	G	T	recessive	1	386	0.352396	1.29072	-4.08699	4.37005e-05	0.2137	0.581109
rs3742785	14	75373034	RPS6KL1	T	C	rs112930730	4	17010263	RP11-141E13.1	T	C	recessive	6	3993	0.0579755	1.58478	-6.18471	6.22168e-10	0.0235132	0.142948
rs3742785	14	75373034	RPS6KL1	T	A	rs16894468	8	121978285	RP11-369K17.1	T	A	recessive	6	6617	0.143609	1.37165	-6.14102	8.19922e-10	0.0773019	0.266794
rs3742785	14	75373034	RPS6KL1	A	G	rs1554599265	8	121980450		A	G	recessive	6	6617	0.143609	1.37165	-6.14102	8.19922e-10	0.0773019	0.266794
rs3742785	14	75373034	RPS6KL1	A	G	rs386729335	8	121980450	RP11-369K17.1	A	G	recessive	6	6617	0.143609	1.37165	-6.14102	8.19922e-10	0.0773019	0.266794
rs3742785	14	75373034	RPS6KL1	A	G	rs72711623	8	121980450	RP11-369K17.1	A	G	recessive	6	6617	0.143609	1.37165	-6.14102	8.19922e-10	0.0773019	0.266794
rs979812	14	88464264	RNU6-835P	A	T	rs687102	1	225429946	DNAH14	A	T	recessive	17	19438	0.697718	1.10364	-3.64991	0.00026233	0.575092	0.84649
rs979812	14	88464264	RNU6-835P	G	A	rs10928278	2	146876582		G	A	dominant	1	386	2.91538	1.27176	4.45092	8.55051e-06	1.81998	4.67008
rs979812	14	88464264	RNU6-835P	C	T	rs7740073	6	19823943	RP1-167F1.2	C	T	additive	12	10272	0.876812	1.05459	-2.47341	0.0133831	0.790068	0.973079
rs979812	14	88464264	RNU6-835P	G	A	rs9369273	6	41314114	NCR2	G	A	recessive	17	19438	0.803614	1.0708	-3.19594	0.00139374	0.702775	0.918922
rs979812	14	88464264	RNU6-835P	T	C	rs2243746	11	120385841	GRIK4	T	C	recessive	10	7506	1.26056	1.09326	2.5971	0.00940147	1.05845	1.50126
rs2251086	15	61997385	RP11-507B12.1	A	G	rs6988369	8	61793015		A	G	recessive	13	12631	1.21706	1.06973	2.91411	0.00356706	1.06643	1.38897
rs2251086	15	61997385	RP11-507B12.1	C	T	rs139758889	9	132382043	NTMT1	C	T	additive	8	10184	2.3308	1.22282	4.20661	2.59233e-05	1.57136	3.45728
rs2251086	15	61997385	RP11-507B12.1	A	C	rs4077658	12	57586154	LRP1	A	C	recessive	17	19438	1.28048	1.06711	3.80653	0.000140931	1.12743	1.45432
rs2251086	15	61997385	RP11-507B12.1	C	G	rs4408406	13	92881435	GPC5	C	G	recessive	13	12631	1.48284	1.14809	2.85268	0.00433525	1.13121	1.94378
rs2251086	15	61997385	RP11-507B12.1	G	A	rs7336644	13	92883228	GPC5	G	A	recessive	13	12631	1.47627	1.14786	2.82467	0.004733	1.12664	1.9344
rs10221156	16	52969426	RP11-467J12.1	T	C	rs186645341	2	200782562	C2orf69	T	C	dominant	1	386	6.87574	1.57334	4.25419	2.09805e-05	2.82849	16.7142
rs10221156	16	52969426	RP11-467J12.1	T	C	rs990737491	2	200800156	TYW5	T	C	dominant	1	386	6.87574	1.57334	4.25419	2.09805e-05	2.82849	16.7142
rs10221156	16	52969426	RP11-467J12.1	G	A	rs150996469	4	162119302		G	A	additive	5	4492	3.80737	1.42201	3.79736	0.000146247	1.9096	7.59117
rs10221156	16	52969426	RP11-467J12.1	G	C	rs74595503	6	23663819		G	C	additive	2	1095	5.46911	1.42129	4.83297	1.34514e-06	2.74575	10.8936
rs10221156	16	52969426	RP11-467J12.1	A	G	rs145029200	11	40555187	LRRC4C	A	G	dominant	1	386	6.28396	1.53803	4.26945	1.95952e-05	2.70266	14.6109
rs11150601	16	30977799	SETD1A	T	C	rs113869926	7	75408681	CCL26	T	C	additive	3	2704	0.262218	1.29849	-5.12474	2.97942e-07	0.157155	0.437518
rs11150601	16	30977799	SETD1A	C	T	rs188179445	16	48026359		C	T	additive	3	5232	0.304344	1.26324	-5.09079	3.56574e-07	0.192513	0.481139
rs11150601	16	30977799	SETD1A	C	T	rs185216722	16	48034565		C	T	additive	3	5232	0.296802	1.26402	-5.18438	2.16733e-07	0.187513	0.469788
rs11150601	16	30977799	SETD1A	G	A	rs12979597	19	8981364	MUC16	G	A	recessive	6	12725	0.357298	1.22558	-5.05964	4.20054e-07	0.239821	0.532321
rs11150601	16	30977799	SETD1A	A	G	rs8099855	19	8981838	MUC16	A	G	recessive	6	12725	0.353563	1.22576	-5.10745	3.26541e-07	0.237243	0.526916
rs2904880	16	28944396	RABEP2	G	A	rs2278463	18	32826088	ZNF397	G	A	additive	13	12631	0.89808	1.03077	-3.54731	0.000389191	0.846292	0.953036
rs2904880	16	28944396	RABEP2	T	G	rs1060758	18	32826636	ZNF397	T	G	additive	13	12631	0.898214	1.031	-3.51662	0.000437079	0.846051	0.953593
rs2904880	16	28944396	RABEP2	A	G	rs11081892	18	32841999	ZSCAN30	A	G	additive	13	12631	0.89648	1.03111	-3.56731	0.000360665	0.844239	0.951954
rs2904880	16	28944396	RABEP2	C	T	rs1332984879	20	11211151		C	T	additive	1	386	0.176048	1.51467	-4.18353	2.87022e-05	0.078021	0.397237
rs2904880	16	28944396	RABEP2	C	T	rs75736597	20	11211151		C	T	additive	1	386	0.176048	1.51467	-4.18353	2.87022e-05	0.078021	0.397237
rs3104783	16	52636242	CASC16	C	G	rs2298850	4	72614267	GC	C	G	additive	17	19438	1.09448	1.02952	3.10362	0.00191167	1.03383	1.15869
rs3104783	16	52636242	CASC16	C	T	rs6971892	7	47724420		C	T	recessive	13	12631	0.800741	1.08455	-2.7378	0.0061851	0.682972	0.938817
rs3104783	16	52636242	CASC16	T	C	rs11770625	7	130939943	MKLN1	T	C	recessive	13	12631	0.703417	1.13949	-2.69407	0.00705847	0.544576	0.908588
rs3104783	16	52636242	CASC16	G	A	rs1863528	12	108237656	RP11-554D14.6	G	A	additive	13	12631	0.91045	1.03516	-2.71492	0.00662923	0.850829	0.974249
rs3104783	16	52636242	CASC16	A	G	rs6539375	12	108238201	RP11-554D14.6	A	G	additive	13	12631	0.911516	1.03154	-2.98329	0.0028517	0.85769	0.96872
rs6497339	16	19277493	SYT17	T	C	rs6945507	7	71276	AC093627.7	T	C	additive	8	5897	1.27429	1.08478	2.97845	0.0028971	1.08642	1.49466
rs6497339	16	19277493	SYT17	T	C	rs558727698	7	71276	AC093627.7	T	C	additive	8	5897	1.27429	1.08478	2.97845	0.0028971	1.08642	1.49466
rs6497339	16	19277493	SYT17	T	C	rs13311574	7	72375	AC093627.7	T	C	additive	8	5897	1.28018	1.08266	3.11008	0.00187039	1.09564	1.49579
rs6497339	16	19277493	SYT17	A	T	rs1332888745	10	28987473		A	T	dominant	9	6738	0.804456	1.07769	-2.90814	0.00363589	0.694727	0.931515
rs6497339	16	19277493	SYT17	A	T	rs616941	10	28987473		A	T	dominant	9	6738	0.804456	1.07769	-2.90814	0.00363589	0.694727	0.931515
rs6500328	16	50736656	NOD2	C	T	rs185494563	3	21748994	ZNF385D	C	T	additive	10	7414	0.432984	1.3246	-2.97766	0.00290457	0.249568	0.751198
rs6500328	16	50736656	NOD2	G	C	rs143491290	11	82448378		G	C	additive	10	10732	0.480712	1.19472	-4.11713	3.83621e-05	0.339192	0.681277
rs6500328	16	50736656	NOD2	T	C	rs75127310	11	82536566	PRCP	T	C	additive	10	10732	0.491157	1.19655	-3.96231	7.4229e-05	0.345527	0.698166
rs6500328	16	50736656	NOD2	T	A	rs72874133	18	12939589		T	A	additive	12	12245	0.630456	1.14418	-3.42499	0.000614815	0.48418	0.820924
rs6500328	16	50736656	NOD2	T	G	rs5769967	22	49552877		T	G	recessive	11	11169	0.719582	1.11787	-2.95334	0.00314358	0.578406	0.895217
rs11658976	17	44866805	WNT3	T	C	rs114052131	3	95752098		T	C	dominant	9	10112	0.468463	1.22379	-3.75488	0.000173426	0.315337	0.695946
rs11658976	17	44866805	WNT3	T	G	rs116337372	3	95760866		T	G	dominant	9	10112	0.46583	1.22235	-3.80498	0.000141815	0.314289	0.690438
rs11658976	17	44866805	WNT3	G	A	rs78438969	4	43202754	RP11-395F4.1	G	A	recessive	8	9781	0.318627	1.45012	-3.07748	0.00208762	0.153793	0.660129
rs11658976	17	44866805	WNT3	A	G	rs535879399	5	140636464		A	G	additive	1	765	0.0805401	1.78532	-4.3461	1.38579e-05	0.0258616	0.250824
rs11658976	17	44866805	WNT3	T	C	rs8003637	14	76188257	TTLL5	T	C	recessive	12	12245	0.655565	1.14512	-3.11611	0.00183251	0.502657	0.854989
rs117615688	17	43798308	CRHR1	A	G	rs149121949	1	110700958	SLC6A17	A	G	additive	1	768	17.1329	1.90237	4.41766	9.97732e-06	4.85761	60.428
rs117615688	17	43798308	CRHR1	G	T	rs138972008	6	67543744		G	T	additive	1	768	16.0547	1.85447	4.49482	6.96293e-06	4.78519	53.8646
rs117615688	17	43798308	CRHR1	T	A	rs149856547	6	67544644		T	A	additive	1	768	20.3484	1.92264	4.60915	4.04323e-06	5.65066	73.2757
rs117615688	17	43798308	CRHR1	T	C	rs140733337	7	157196055	DNAJB6	T	C	additive	1	768	26.5492	2.00852	4.70175	2.57942e-06	6.76743	104.155
rs117615688	17	43798308	CRHR1	C	A	rs79239763	18	28100117		C	A	dominant	1	768	18.1741	1.93305	4.39994	1.08281e-05	4.99375	66.1426
rs12951632	17	40741013	FAM134C	G	A	rs142520357	3	52361046	DNAH1	G	A	additive	6	11929	0.279094	1.2565	-5.58936	2.27906e-08	0.178401	0.43662
rs12951632	17	40741013	FAM134C	G	A	rs61734644	3	52384594	DNAH1	G	A	additive	6	11929	0.294494	1.25534	-5.37591	7.6195e-08	0.188587	0.459877
rs12951632	17	40741013	FAM134C	A	T	rs319940	12	51325298	METTL7A	A	T	recessive	3	6575	0.116415	1.44422	-5.85086	4.89028e-09	0.0566411	0.239267
rs12951632	17	40741013	FAM134C	G	C	rs116908711	14	62384056	CTD-2277K2.1	G	C	additive	2	1151	0.104781	1.51711	-5.4123	6.22205e-08	0.0462909	0.237175
rs12951632	17	40741013	FAM134C	G	C	rs118164188	14	62404533	CTD-2277K2.1	G	C	additive	2	1151	0.104781	1.51711	-5.4123	6.22205e-08	0.0462909	0.237175
rs2269906	17	42294337	CTB-175E5.7	T	C	rs186442893	5	131081048	FNIP1	T	C	additive	1	386	0.0224604	2.21666	-4.76884	1.85286e-06	0.00471913	0.106899
rs2269906	17	42294337	CTB-175E5.7	G	A	rs541529592	5	131084238	FNIP1	G	A	additive	1	386	0.0224604	2.21666	-4.76884	1.85286e-06	0.00471913	0.106899
rs2269906	17	42294337	CTB-175E5.7	T	A	rs184147056	5	131102639	FNIP1	T	A	additive	1	386	0.0224604	2.21666	-4.76884	1.85286e-06	0.00471913	0.106899
rs2269906	17	42294337	CTB-175E5.7	G	A	rs137940328	6	141850914		G	A	additive	4	6844	0.243432	1.34725	-4.74029	2.13413e-06	0.135726	0.436608
rs2269906	17	42294337	CTB-175E5.7	A	G	rs114294906	6	141852421		A	G	additive	4	6844	0.243432	1.34725	-4.74029	2.13413e-06	0.135726	0.436608
rs61169879	17	59917366	BRIP1	T	C	rs57099041	4	176828525	GPM6A	T	C	additive	13	12631	1.33384	1.11093	2.73834	0.00617495	1.08533	1.63925
rs61169879	17	59917366	BRIP1	A	G	rs17062227	4	176828539	GPM6A	A	G	additive	13	12631	1.33384	1.11093	2.73834	0.00617495	1.08533	1.63925
rs61169879	17	59917366	BRIP1	T	C	rs111891424	4	176836509	GPM6A	T	C	dominant	13	12631	1.32408	1.10489	2.81447	0.00488575	1.08897	1.60996
rs61169879	17	59917366	BRIP1	T	C	rs6553898	4	176885616	GPM6A	T	C	dominant	13	12631	1.30319	1.09821	2.82661	0.00470431	1.08458	1.56586
rs61169879	17	59917366	BRIP1	G	A	rs58306685	8	30125725		G	A	additive	8	9520	2.03421	1.28656	2.81823	0.0048289	1.24142	3.3333
rs62053943	17	43744203	CRHR1	G	A	rs181123363	4	178463417	RP11-130F10.1	G	A	additive	1	386	11.2684	1.63313	4.93782	7.90013e-07	4.30871	29.4697
rs62053943	17	43744203	CRHR1	G	T	rs75009298	5	45013994		G	T	additive	1	768	2.93292	1.28108	4.34396	1.39934e-05	1.80492	4.76588
rs62053943	17	43744203	CRHR1	C	T	rs774278057	9	24191115		C	T	additive	1	386	49.0578	2.23759	4.83362	1.3407e-06	10.1193	237.83
rs62053943	17	43744203	CRHR1	C	G	rs186155244	9	24290903		C	G	additive	1	386	49.0578	2.23759	4.83362	1.3407e-06	10.1193	237.83
rs62053943	17	43744203	CRHR1	G	A	rs191230221	20	42380067		G	A	additive	1	386	24.7049	1.93692	4.85101	1.22837e-06	6.76166	90.2634
rs666463	17	76425480	DNAH17	C	A	rs192937960	4	187258701	F11-AS1	C	A	additive	4	3704	0.0764443	1.52417	-6.10083	1.05518e-09	0.0334662	0.174616
rs666463	17	76425480	DNAH17	C	G	rs192704631	4	187268738	F11-AS1	C	G	additive	4	3704	0.0712764	1.53122	-6.19902	5.68164e-10	0.0309228	0.164291
rs666463	17	76425480	DNAH17	T	C	rs17170270	7	144306567	TPK1	T	C	recessive	1	2108	0.0346312	1.77589	-5.85582	4.74649e-09	0.0112363	0.106736
rs666463	17	76425480	DNAH17	A	G	rs180862490	10	61950346	ANK3	A	G	additive	5	4966	0.101625	1.44907	-6.1643	7.07937e-10	0.0491219	0.210247
rs666463	17	76425480	DNAH17	A	G	rs149314928	12	107822903	BTBD11	A	G	additive	4	4099	0.118151	1.44478	-5.80448	6.45671e-09	0.0574425	0.24302
rs850738	17	42434630	FAM171A2	G	A	rs150240282	7	109184979	AC073071.1	G	A	additive	10	7778	0.506604	1.23904	-3.17265	0.00151055	0.33283	0.771108
rs850738	17	42434630	FAM171A2	C	A	rs7124121	11	86306097	RP11-317J19.1	C	A	additive	12	10523	0.857022	1.05556	-2.85364	0.00432212	0.770849	0.952829
rs850738	17	42434630	FAM171A2	T	C	rs192542405	12	84747503		T	C	additive	5	6086	0.235417	1.32502	-5.1395	2.75472e-07	0.135608	0.408685
rs850738	17	42434630	FAM171A2	C	A	rs7179901	15	26264179	RP11-1084I9.1	C	A	recessive	9	8444	0.389368	1.29775	-3.61901	0.000295729	0.23362	0.648949
rs850738	17	42434630	FAM171A2	C	T	rs149670900	15	80919655		C	T	additive	9	6756	0.551817	1.18538	-3.49603	0.000472234	0.395402	0.770108
rs12456492	18	40673380	RIT2	C	T	rs150019141	6	53700598	LRRC1	C	T	additive	6	4698	0.221156	1.33595	-5.20949	1.89363e-07	0.125359	0.39016
rs12456492	18	40673380	RIT2	C	T	rs16950311	15	27929745	RP11-30G8.1	C	T	additive	2	2876	0.133007	1.48685	-5.08589	3.65904e-07	0.0611276	0.289407
rs12456492	18	40673380	RIT2	T	A	rs16950313	15	27930441	RP11-30G8.1	T	A	additive	2	2876	0.142151	1.47795	-4.99381	5.91989e-07	0.0661029	0.305687
rs12456492	18	40673380	RIT2	A	T	rs1846324	15	27930728	RP11-30G8.1	A	T	additive	2	2876	0.133007	1.48685	-5.08589	3.65904e-07	0.0611276	0.289407
rs12456492	18	40673380	RIT2	T	G	rs73368542	15	27934306		T	G	additive	2	2876	0.133007	1.48685	-5.08589	3.65904e-07	0.0611276	0.289407
rs1941685	18	31304318	ASXL3	C	T	rs13014316	2	216905270	PECR	C	T	recessive	17	19438	0.888581	1.04114	-2.93005	0.00338902	0.821069	0.961644
rs1941685	18	31304318	ASXL3	C	T	rs12468812	2	216905867	PECR	C	T	recessive	17	19438	0.863884	1.05064	-2.96195	0.00305693	0.784164	0.951708
rs1941685	18	31304318	ASXL3	C	T	rs78858407	10	129768885	PTPRE	C	T	additive	13	12631	0.736881	1.12002	-2.69374	0.00706558	0.590086	0.920193
rs1941685	18	31304318	ASXL3	A	G	rs111711808	12	26421174	RP11-283G6.4	A	G	dominant	13	12631	0.814085	1.07862	-2.71769	0.00657402	0.701852	0.944265
rs1941685	18	31304318	ASXL3	G	C	rs3751275	12	51518787	TFCP2	G	C	additive	13	12631	0.847553	1.06318	-2.69962	0.00694193	0.751649	0.955694
rs8087969	18	48683589	SRSF10P1	A	G	rs1483374471	1	23184590	EPHB2	A	G	additive	1	768	0.252334	1.3375	-4.73521	2.18825e-06	0.142708	0.446176
rs8087969	18	48683589	SRSF10P1	A	G	rs56412094	1	23184590	EPHB2	A	G	additive	1	768	0.252334	1.3375	-4.73521	2.18825e-06	0.142708	0.446176
rs8087969	18	48683589	SRSF10P1	A	G	rs1472045043	1	23184590	EPHB2	A	G	additive	1	768	0.252334	1.3375	-4.73521	2.18825e-06	0.142708	0.446176
rs8087969	18	48683589	SRSF10P1	T	C	rs75338120	5	150098197	DCTN4	T	C	additive	1	386	0.100359	1.69723	-4.34594	1.38683e-05	0.0355854	0.283037
rs8087969	18	48683589	SRSF10P1	C	T	rs2414394	15	55292879		C	T	additive	13	12631	0.902441	1.03262	-3.19794	0.00138411	0.847414	0.961041
rs55818311	19	2341047	SPPL2B	C	T	rs150527395	3	100718886		C	T	dominant	9	8729	0.234413	1.31037	-5.36666	8.02098e-08	0.138004	0.398173
rs55818311	19	2341047	SPPL2B	T	C	rs570290974	9	123392071	MEGF9	T	C	additive	4	2704	0.107072	1.49535	-5.55291	2.80954e-08	0.0486616	0.235593
rs55818311	19	2341047	SPPL2B	T	C	rs188470073	9	123921329	CNTRL	T	C	additive	1	386	0.0663375	1.76968	-4.75298	2.00442e-06	0.0216717	0.20306
rs55818311	19	2341047	SPPL2B	C	T	rs559639483	9	124154181	RP11-162D16.2	C	T	additive	1	386	0.0483156	1.77376	-5.28704	1.24315e-07	0.0157132	0.148563
rs55818311	19	2341047	SPPL2B	G	A	rs186890700	14	20511731	OR4U1P	G	A	additive	2	2835	0.155826	1.43733	-5.12428	2.98672e-07	0.0765307	0.31728
rs77351827	20	6006041	CRLS1	A	T	rs117988962	12	124156809	TCTN2	A	T	additive	7	2604	4.31375	1.283	5.86591	4.46677e-09	2.64687	7.03036
rs77351827	20	6006041	CRLS1	A	G	rs117222059	13	47406657	HTR2A	A	G	additive	4	834	19.0692	1.68994	5.61865	1.92455e-08	6.81885	53.3277
rs77351827	20	6006041	CRLS1	G	C	rs12945945	17	686643	GLOD4	G	C	recessive	5	2510	7.40262	1.4219	5.68716	1.2917e-08	3.71338	14.7571
rs77351827	20	6006041	CRLS1	A	G	rs11650328	17	689402	RNMTL1	A	G	recessive	5	2510	7.29124	1.42065	5.65817	1.52993e-08	3.6638	14.5101
rs77351827	20	6006041	CRLS1	T	C	rs12941498	17	689948	RNMTL1	T	C	recessive	5	2510	7.40262	1.4219	5.68716	1.2917e-08	3.71338	14.7571
rs2248244	21	38852361	DYRK1A	A	G	rs138933558	9	14128526	NFIB	A	G	dominant	1	207	17.7609	1.92495	4.39304	1.11778e-05	4.92055	64.1087
rs2248244	21	38852361	DYRK1A	A	G	rs7181575	15	99518521	RP11-654A16.3	A	G	dominant	13	6462	1.48684	1.18682	2.31579	0.0205699	1.06284	2.07997
rs2248244	21	38852361	DYRK1A	A	G	rs8029840	15	99523774	RP11-654A16.3	A	G	dominant	13	6462	1.45844	1.18415	2.23262	0.0255737	1.04716	2.03123
rs2248244	21	38852361	DYRK1A	G	C	rs1402666	15	99525063	RP11-654A16.3	G	C	dominant	13	6462	1.46712	1.1834	2.27631	0.0228275	1.05471	2.04079
rs2248244	21	38852361	DYRK1A	A	G	rs2312492	15	99526127	RP11-654A16.3	A	G	dominant	13	6462	1.48389	1.18807	2.29015	0.0220126	1.05855	2.08014

## Sheet: Supplementary Table 6
Cox Regression Results
Cox regression model for age of PD onset in LRRK2 family study all samples (673 PD cases/339 censored)
ID	CHR	BP	Minor Allele	Major Allele	Z.score	P.Value	Hazard.ratio
rs112664776	12	33072908	G	A	-0.5	0.62	0.890053
rs61927365	12	33276298	G	A	0.38	0.71	1.05136
rs17555138	12	33278145	G	A	0.38	0.71	1.05136
rs4931058	12	33279361	G	T	0.38	0.71	1.05136
rs1445310	12	33280127	T	G	0.17	0.87	1.01242
rs55801348	12	33292237	A	T	-0.23	0.82	0.971739
rs12427282	12	33293041	C	T	-0.23	0.82	0.971739
rs1160292	12	33309797	T	G	-0.24	0.81	0.971277
rs79186412	12	33311779	T	C	-0.03	0.98	0.996271
rs12304318	12	33312400	C	G	-0.18	0.85	0.978051
rs12425568	12	33313407	C	T	-0.08	0.93	0.989665
rs17631655	12	33314844	C	G	-0.08	0.93	0.989665
rs7967103	12	33314984	T	C	-0.18	0.85	0.978051
rs55638410	12	33315123	A	G	-0.08	0.93	0.989665
rs10506105	12	33315760	T	C	0	1	1.0002
rs12317335	12	33315822	C	T	-0.18	0.85	0.978051
rs61927377	12	33316853	T	C	-0.08	0.93	0.989665
rs4931694	12	33321361	A	C	-0.2	0.84	0.975896
rs12313340	12	33322623	G	C	-0.2	0.84	0.975896
rs4931696	12	33327217	T	C	-0.2	0.84	0.975896
rs12423297	12	33330305	T	G	-0.1	0.92	0.987998
rs1445313	12	33334261	C	A	-0.1	0.92	0.987998
rs7967146	12	33335958	C	T	1.21	0.23	1.10158
rs9989005	12	33337108	G	T	-0.2	0.84	0.975896
rs11052506	12	33341562	C	G	-0.26	0.8	0.969552
rs4931700	12	33342577	A	G	-0.16	0.87	0.980331
rs7970713	12	33343256	T	C	-2.41	0.016	0.774012
rs4931701	12	33344926	T	C	-2.38	0.017	0.780537
rs4325386	12	33347112	T	C	-2.52	0.012	0.767571
rs11561220	12	33348996	T	C	-2.41	0.016	0.77805
rs11052511	12	33349600	T	G	-2.41	0.016	0.77805
rs9943817	12	33349992	A	T	-0.69	0.49	0.946715
rs11052513	12	33350395	C	A	-0.69	0.49	0.946715
rs11559813	12	33350462	C	A	-0.73	0.46	0.943702
rs11537416	12	33350533	C	T	-0.73	0.46	0.943702
rs11536034	12	33350534	A	G	-0.73	0.46	0.943702
rs61927401	12	33350607	T	C	-0.15	0.88	0.981493
rs11532228	12	33350643	A	T	-0.73	0.46	0.943702
rs10844494	12	33351235	T	C	-0.7	0.48	0.946191
rs10844495	12	33351252	A	C	-0.7	0.48	0.946191
rs11052514	12	33352346	T	C	-2.41	0.016	0.77805
rs11052515	12	33352499	C	G	-2.41	0.016	0.77805
rs12813315	12	33352655	T	C	-2.39	0.017	0.779448
rs11052518	12	33352802	G	C	-2.41	0.016	0.77805
rs1822885	12	33353264	A	G	-2.41	0.016	0.77805
rs1822886	12	33353363	T	G	-2.41	0.016	0.77805
rs4931702	12	33353763	T	C	-0.05	0.96	0.993252
rs4931065	12	33353940	G	A	-2.41	0.016	0.77805
rs4931066	12	33353946	G	A	-2.41	0.016	0.77805
rs4492898	12	33354104	A	C	-2.41	0.016	0.77805
rs4285963	12	33354170	C	G	-2.41	0.016	0.77805
rs112233518	12	33354609	T	C	-0.05	0.96	0.993252
rs7969274	12	33355168	A	G	-2.41	0.016	0.77805
rs7969303	12	33355342	T	C	-2.41	0.016	0.77805
rs1902777	12	33355514	A	G	-0.21	0.84	0.975069
rs1902776	12	33355636	A	G	-2.41	0.016	0.77805
rs1902775	12	33355662	G	A	-2.41	0.016	0.77805
rs7973462	12	33356277	C	G	-2.17	0.03	0.791841
rs4931067	12	33358027	T	A	0.34	0.73	1.0405
rs1545643	12	33358427	C	A	-2.06	0.04	0.80874
rs1545642	12	33358433	C	T	-2.06	0.04	0.80874
rs61927403	12	33358789	A	G	0.34	0.73	1.0405
rs11052525	12	33358884	C	T	-2.06	0.04	0.80874
rs1457682	12	33359231	G	A	-2.06	0.04	0.80874
rs10844499	12	33359383	G	A	-2.06	0.04	0.80874
rs7136789	12	33359925	G	A	-2.06	0.04	0.80874
rs1545641	12	33360214	T	C	-2.06	0.04	0.80874
rs1545640	12	33360238	T	G	-2.04	0.042	0.807255
rs7961592	12	33360809	T	C	-2.04	0.042	0.807255
rs7961717	12	33360866	T	C	-2.04	0.042	0.807255
rs7961931	12	33360893	T	G	0.39	0.7	1.0477
rs7962018	12	33360936	A	G	-2.04	0.042	0.807255
rs7307554	12	33361314	A	G	-2.09	0.037	0.801661
rs56169515	12	33361318	G	C	0.51	0.61	1.06666
rs7307442	12	33361352	T	C	-2.08	0.038	0.802867
rs7307622	12	33361606	G	A	-2.08	0.038	0.802867
rs56905231	12	33364349	C	G	0.36	0.72	1.04354
rs61370554	12	33364399	T	C	0.36	0.72	1.04354
rs74348260	12	33365356	C	T	0.22	0.83	1.02912
rs73302078	12	33366934	T	C	0.43	0.67	1.05628
rs4931709	12	33369704	G	A	0.17	0.87	1.02098
rs79966895	12	33377759	G	C	-0.8	0.42	0.841724
rs55788009	12	33385062	A	G	-0.04	0.97	0.995496
rs12425140	12	33392010	A	G	0.27	0.79	1.03414
rs11835508	12	33393709	T	C	0.27	0.79	1.03414
rs61927448	12	33399363	T	G	-0.04	0.97	0.995472
rs55892073	12	33404175	A	G	-0.02	0.98	0.997131
rs11832405	12	33404713	C	T	-0.02	0.98	0.997131
rs76534616	12	33417303	T	C	0.33	0.74	1.04152
rs17633701	12	33425923	C	T	0.37	0.71	1.04639
rs11830774	12	33430621	G	C	0.29	0.77	1.0376
rs1840973	12	33434400	A	G	0.35	0.73	1.04604
rs61929560	12	33434698	T	C	0.35	0.73	1.04557
rs1007709	12	33438081	G	T	1.58	0.11	1.20282
rs61929593	12	33461926	A	G	0.43	0.67	1.0722
rs138094630	12	33647464	G	A	-0.77	0.44	0.781574

## Sheet: Supplementary Table 7
Supplementary Table 4
Expression quantitative trait loci (eQTLs)
Abbreviations: NES - normalized effect size, cCREs - candidate Cis-Regulatory Elements.
ID	CHR	BP	eQTL P Value	eQTL NES	eQTL Tissue	Allele	MAF	Reg Consequence Types	Reg Feature Stable Id	ENCODE cCREs 0bp	ENCODE cCREs 50bp
rs187879258	12	32526728				C/T	0.002596	regulatory_region_variant	ENSR00000966926	EH38E1603777 distal enhancer-like signature	EH38E1603777 distal enhancer-like signature
rs117835488	12	32710992				G/C	0.003395
rs41276676	12	32754367				G/A/T	0.002796	regulatory_region_variant	ENSR00000454848
rs139007869	12	32947335				T/C	0.004792
rs112664776	12	33072908	0.00015	0.21	Nerve - Tibial	A/G	0.01917	regulatory_region_variant	ENSR00000454922
rs55969207	12	33082439	0.00022	-0.13	Esophagus - Muscularis	A/G	0.2863
rs117561021	12	33170041	2.2e-07	0.39	Nerve - Tibial	C/G/T	0.006589
rs117561021	12	33170041	2.2e-07	0.39	Nerve - Tibial	C/G/T	0.006589
rs140305553	12	33173984	3.6e-07	0.39	Nerve - Tibial	G/A	0.006589
rs140305553	12	33173984	3.6e-07	0.39	Nerve - Tibial	G/A	0.006589
rs61927365	12	33276298	1.4e-19	0.3	Nerve - Tibial	A/G	0.08986
rs17555138	12	33278145				A/G	0.09066
rs4931058	12	33279361	1.4e-19	0.3	Nerve - Tibial	T/G	0.09066
rs1445310	12	33280127	2.1e-05	-0.16	Esophagus - Muscularis	G/C/T	0.2556
rs12423471	12	33288775	2.8e-20	0.29	Nerve - Tibial	A/G	0.09764
rs55801348	12	33292237	2.8e-20	0.29	Nerve - Tibial	T/A	0.09724				EH38E1604254 distal enhancer-like signature
rs12427282	12	33293041	2.8e-20	0.29	Nerve - Tibial	T/C	0.09724
rs1160292	12	33309797	3.2e-17	0.26	Nerve - Tibial	G/T	0.151
rs79186412	12	33311779	6.4e-21	0.3	Nerve - Tibial	C/T	0.09505
rs12304318	12	33312400	9.4e-18	0.27	Nerve - Tibial	G/C	0.1362
rs12425568	12	33313407	6.4e-21	0.3	Nerve - Tibial	T/C	0.09565
rs17631655	12	33314844	6.4e-21	0.3	Nerve - Tibial	G/C	0.09505
rs7967103	12	33314984	1e-17	0.26	Nerve - Tibial	C/T	0.1492
rs55638410	12	33315123	6.4e-21	0.3	Nerve - Tibial	G/A	0.09525
rs10506105	12	33315760	2.4e-19	0.28	Nerve - Tibial	C/T	0.1114
rs12317335	12	33315822	1e-17	0.26	Nerve - Tibial	T/C	0.147
rs61927377	12	33316853	6.4e-21	0.3	Nerve - Tibial	C/T	0.09505
rs4931694	12	33321361	1e-17	0.26	Nerve - Tibial	C/A	0.149
rs12313340	12	33322623	1e-17	0.26	Nerve - Tibial	C/A/G/T	0.1488
rs4931696	12	33327217	1e-17	0.26	Nerve - Tibial	C/T	0.1484
rs12423297	12	33330305	6.4e-21	0.3	Nerve - Tibial	G/T	0.09744
rs1445313	12	33334261	6.4e-21	0.3	Nerve - Tibial	A/C/G	0.09744				EH38E1604255 distal enhancer-like signature
rs9989005	12	33337108	1e-17	0.26	Nerve - Tibial	T/A/G	0.1514
rs11052506	12	33341562	6.5e-18	0.26	Nerve - Tibial	G/C/T	0.1542
rs4931700	12	33342577	6.4e-21	0.3	Nerve - Tibial	G/A	0.09724
rs7970713	12	33343256	1e-17	0.23	Nerve - Tibial	C/T	0.2845
rs4931701	12	33344926	1.1e-16	0.23	Nerve - Tibial	C/T	0.2879
rs4325386	12	33347112	1e-17	0.23	Nerve - Tibial	C/A/T	0.2796
rs11561220	12	33348996	1e-17	0.23	Nerve - Tibial	C/T	0.2794
rs11052511	12	33349600	1e-17	0.23	Nerve - Tibial	G/T	0.2792
rs61927401	12	33350607	1e-17	0.26	Nerve - Tibial	C/T	0.15
rs11052514	12	33352346	1e-17	0.23	Nerve - Tibial	C/A/T	0.2794
rs11052515	12	33352499	1e-17	0.23	Nerve - Tibial	G/A/C	0.2794
rs12813315	12	33352655	1e-17	0.23	Nerve - Tibial	C/T	0.2798
rs11052518	12	33352802	1e-17	0.23	Nerve - Tibial	C/A/G/T	0.2792
rs1822885	12	33353264	1e-17	0.23	Nerve - Tibial	G/A	0.2794
rs1822886	12	33353363	1e-17	0.23	Nerve - Tibial	G/T	0.2792
rs4931702	12	33353763	6.4e-21	0.3	Nerve - Tibial	C/T	0.09744
rs4931065	12	33353940	1e-17	0.23	Nerve - Tibial	A/G	0.2794
rs4931066	12	33353946	1e-17	0.23	Nerve - Tibial	A/G	0.2794
rs4492898	12	33354104	1e-17	0.23	Nerve - Tibial	C/A/T	0.2796
rs4285963	12	33354170	1e-17	0.23	Nerve - Tibial	G/C	0.2796
rs112233518	12	33354609	6.4e-21	0.3	Nerve - Tibial	C/T	0.09705
rs7969274	12	33355168	1e-17	0.23	Nerve - Tibial	G/A	0.2792
rs7969303	12	33355342	1e-17	0.23	Nerve - Tibial	C/T	0.2796
rs1902777	12	33355514	1e-17	0.26	Nerve - Tibial	G/A	0.1506
rs1902776	12	33355636	1e-17	0.23	Nerve - Tibial	G/A	0.2798
rs1902775	12	33355662	1e-17	0.23	Nerve - Tibial	A/G	0.2796
rs7973462	12	33356277	6.2e-20	0.24	Nerve - Tibial	G/A/C	0.2993
rs4931067	12	33358027	6.3e-21	0.28	Nerve - Tibial	A/T	0.1941	regulatory_region_variant	ENSR00000454951		EH38E1604261 distal enhancer-like signature
rs1545643	12	33358427	2e-20	0.25	Nerve - Tibial	A/C	0.3083
rs1545642	12	33358433	2e-20	0.25	Nerve - Tibial	T/A/C	0.3083
rs61927403	12	33358789	6.3e-21	0.28	Nerve - Tibial	G/A/C/T	0.1933
rs11052525	12	33358884	2e-20	0.25	Nerve - Tibial	T/C	0.3079
rs1457682	12	33359231	2e-20	0.25	Nerve - Tibial	A/G	0.3081
rs10844499	12	33359383	2e-20	0.25	Nerve - Tibial	A/G	0.3079
rs7136789	12	33359925	2e-20	0.25	Nerve - Tibial	A/G	0.3079
rs1545641	12	33360214	2e-20	0.25	Nerve - Tibial	C/T	0.3079
rs1545640	12	33360238	2e-20	0.25	Nerve - Tibial	G/T	0.3081
rs7961592	12	33360809	2e-20	0.25	Nerve - Tibial	C/G/T	0.3077
rs7961717	12	33360866	2.4e-20	0.25	Nerve - Tibial	C/T	0.3079
rs7961931	12	33360893	6.3e-21	0.28	Nerve - Tibial	G/T	0.1939
rs7962018	12	33360936	2.2e-20	0.25	Nerve - Tibial	G/A	0.3089
rs7307554	12	33361314	2e-20	0.25	Nerve - Tibial	G/A/C	0.3077
rs56169515	12	33361318	5.8e-21	0.3	Nerve - Tibial	C/G/T	0.1062
rs7307442	12	33361352	2e-20	0.25	Nerve - Tibial	C/T	0.3077
rs7307622	12	33361606	2e-20	0.25	Nerve - Tibial	A/G/T	0.3091
rs56905231	12	33364349	6.3e-21	0.28	Nerve - Tibial	G/C	0.1931
rs61370554	12	33364399	6.3e-21	0.28	Nerve - Tibial	C/T	0.1929
rs74348260	12	33365356	4.1e-20	0.3	Nerve - Tibial	T/C	0.09205
rs73302078	12	33366934	1e-21	0.3	Nerve - Tibial	C/T	0.1274
rs4931709	12	33369704	9.9e-20	0.29	Nerve - Tibial	A/G	0.11
rs79966895	12	33377759	1.9e-10	0.35	Nerve - Tibial	C/G	0.01657
rs79966895	12	33377759	1.9e-10	0.35	Nerve - Tibial	C/G	0.01657
rs55788009	12	33385062	2.1e-20	0.31	Nerve - Tibial	G/A	0.1068
rs12425140	12	33392010	1.3e-13	0.19	Nerve - Tibial	G/A	0.148
rs11835508	12	33393709	1.3e-13	0.19	Nerve - Tibial	C/T	0.1488
rs61927448	12	33399363	2.1e-20	0.31	Nerve - Tibial	G/T	0.1066
rs55892073	12	33404175	2.1e-20	0.31	Nerve - Tibial	G/A	0.1062
rs11832405	12	33404713	2.1e-20	0.31	Nerve - Tibial	T/C	0.1066
rs76534616	12	33417303	1.6e-20	0.31	Nerve - Tibial	C/T	0.1036
rs17633701	12	33425923	2.6e-20	0.31	Nerve - Tibial	T/C	0.104
rs11830774	12	33430621	2.6e-20	0.31	Nerve - Tibial	C/G	0.1038
rs1840973	12	33434400	1.1e-20	0.31	Nerve - Tibial	G/A	0.106
rs61929560	12	33434698	1.1e-20	0.31	Nerve - Tibial	C/T	0.1036	regulatory_region_variant	ENSR00000454958
rs1007709	12	33438081	9.9e-13	0.25	Nerve - Tibial	T/G	0.1959
rs1007709	12	33438081	9.9e-13	0.25	Nerve - Tibial	T/G	0.1959
rs61929593	12	33461926	3.8e-06	0.21	Nerve - Tibial	G/A	0.1012
rs118147351	12	33706603	3.7e-10	0.48	Nerve - Tibial	T/C	0.006589
rs117426805	12	33711051				A/C	0.005391
rs117629066	12	33852268				C/T	0.005391
rs7134491	12	34443072				C/G/T	0.1518
rs9739724	12	34457254				C/G/T	0.1548

## Sheet: Supplementary Table 8
Supplementary Table 5
Regulatory region variants
Abbreviations: NES - normalized effect size
Start BP	End BP	ID	Ref Allele	Alt Count	Alt Alleles	MAF	Major Allele	Minor Allele	Region	eQTL P Value	eQTL NES	eQTL Tissue	GWAS SNP
33205091	33205092	rs4931067	A	1	T	0.194089,-inf,0.205657,-inf,-inf,0.202134,-inf,0.171652,0.183965,0.182039,0.196667,0.0694444,	A	T	R1	6.3e-21	0.28	Nerve - Tibial	yes
33205094	33205095	rs74074509	G	1	T	0.172125,-inf,0.193688,-inf,-inf,0.199432,-inf,0.225223,0.242865,0.237325,0.226667,0.130841,	G	T	R1	1.5e-08	-0.17	Nerve - Tibial	no
33205094	33205095	rs74074509	G	1	T	0.172125,-inf,0.193688,-inf,-inf,0.199432,-inf,0.225223,0.242865,0.237325,0.226667,0.130841,	G	T	R1	1.4e-05	-0.33	Brain - Cortex	no
33205184	33205185	rs12322173	T	1	C	0.0648962,-inf,0.0658767,-inf,0.0985413,0.0558316,-inf,0.000892857,0.00467047,0.00323625,-inf,-inf,	T	C	R1				no
33205248	33205249	rs1545644	A	1	G	0.0634984,-inf,0.0498455,-inf,-inf,0.0404777,-inf,0.000669643,0.000259471,0,-inf,0.0462963,	A	G	R1				no
33205264	33205265	rs1350369	C	1	G	0.280351,-inf,0.143723,-inf,-inf,0.121112,-inf,0.0580357,0.0685003,0.0668824,0.0883333,0.294393,	C	G	R1	1e-08	-0.25	Nerve - Tibial	no
33205420	33205421	rs79305673	T	1	C	0.139776,-inf,0.164859,-inf,-inf,0.172821,-inf,0.225446,0.242865,0.236516,0.226667,0.125,	T	C	R1	7.6e-08	-0.16	Nerve - Tibial	no
33205420	33205421	rs79305673	T	1	C	0.139776,-inf,0.164859,-inf,-inf,0.172821,-inf,0.225446,0.242865,0.236516,0.226667,0.125,	T	C	R1	6.7e-06	-0.35	Brain - Cortex	no
33205491	33205492	rs1545643	A	1	C	0.308307,-inf,0.318672,-inf,-inf,0.305541,-inf,0.241964,0.214582,0.213053,0.216667,-inf,	A	C	R1	2e-20	0.25	Nerve - Tibial	yes
33205497	33205498	rs1545642	T	2	A,C	0.308307,-inf,0.31868,-inf,-inf,0.305073,-inf,0.241741,0.214582,0.213053,0.216667,-inf,	T	C	R1	2e-20	0.25	Nerve - Tibial	yes
33205708	33205709	rs77926869	T	1	G	0.0103834,-inf,0.0107034,-inf,-inf,0.0101605,-inf,-inf,-inf,-inf,-inf,-inf,	T	G	R1				no
33205721	33205722	rs11052524	A	1	G	0.0241613,-inf,0.0141835,-inf,-inf,0.00757962,-inf,0.000669643,-inf,-inf,-inf,0.0231481,	A	G	R1				no
33205853	33205854	rs61927403	G	3	A,C,T	0.193291,-inf,0.205419,-inf,-inf,-inf,-inf,0.170089,0.184484,0.182578,0.196667,0.0601852,	G	A	R1	6.3e-21	0.28	Nerve - Tibial	yes
33205948	33205949	rs11052525	T	1	C	0.307907,-inf,0.318457,-inf,-inf,0.306214,-inf,0.241071,0.217436,0.213862,0.216667,-inf,	T	C	R1	2e-20	0.25	Nerve - Tibial	yes
33205976	33205996	rs35519818	T(20)	12	T(10),T(13),T(15-19),T(21-25)	0.335264,-inf,-inf,-inf,-inf,-inf,-inf,-inf,-inf,-inf,-inf,-inf,	T(20)	T(16)	R1				no
33206028	33206029	rs11052526	G	1	T	0.279553,-inf,0.143038,-inf,-inf,0.127805,-inf,0.0578125,0.0685003,0.0666127,0.0883333,-inf,	G	T	R1	1e-08	-0.25	Nerve - Tibial	no
33206201	33206202	rs115336108	A	1	G	0.0139776,-inf,0.0166603,-inf,-inf,0.0145575,-inf,-inf,-inf,-inf,-inf,-inf,	A	G	R1				no
33206295	33206296	rs1457682	A	1	G	0.308107,-inf,0.318449,-inf,0.370082,0.307491,-inf,0.241518,0.217436,0.213323,0.216667,0.117925,	A	G	R1	2e-20	0.25	Nerve - Tibial	yes
33323686	33323687	rs10844549	T	2	C,G	0.194888,-inf,0.175626,-inf,-inf,-inf,-inf,0.131532,0.133887,0.132147,0.143333,-inf,	T	C	R2	1.4e-12	0.75	Testis	no
33323688	33323689	rs10844550	C	1	G	0.200679,-inf,0.181304,-inf,-inf,0.166645,-inf,0.131473,0.133627,0.132416,0.143333,-inf,	C	G	R2	7.5e-13	0.76	Testis	no
33323774	33323775	rs10844551	A	1	C	0.194688,-inf,0.175634,-inf,-inf,0.16247,-inf,0.131473,0.140114,0.135113,0.143333,0.0787037,	A	C	R2	1.4e-12	0.75	Testis	no
33324212	33324213	rs11052618	A	1	G	0.261382,-inf,0.164039,-inf,-inf,0.15287,-inf,0.0977679,0.0544888,0.0601402,0.0833333,0.416667,	A	G	R2				no
33383512	33383513	rs11052669	G	1	A	0.198882,-inf,0.204081,-inf,-inf,0.202927,-inf,0.211607,0.218215,0.212783,0.221667,0.0462963,	G	A	R3	1.4e-08	0.52	Testis	no
33383636	33383637	rs61142783	C	1	A	0.169928,-inf,0.201524,-inf,-inf,0.207998,-inf,0.269643,0.296834,0.29288,0.303333,0.171296,	C	A	R3	4.6e-10	-0.17	Nerve - Tibial	no
33383636	33383637	rs61142783	C	1	A	0.169928,-inf,0.201524,-inf,-inf,0.207998,-inf,0.269643,0.296834,0.29288,0.303333,0.171296,	C	A	R3	2.7e-06	-0.35	Brain - Cortex	no

## Sheet: Supplementary Table 9
Supplementary Table 1
Overview of PD cases from the IPDGC dataset used for the analysis.
Center	Early Onset PD	Not Early Onset PD	All	Mean Age of Onset (SD)	% Female	Genetic Ancestry
Dutch	235	530	765	54.89 (10.99)	36.47	European
Finland	59	318	386	55.27 (5.63)	45.85	European
Germany	222	419	712	55.63 (11.49)	38.07	European
HBS	28	497	527	66.31 (10.06)	34.35	European
McGill	37	543	580	65.71 (9.79)	34.66	European
NEUROX_DBGAP	1170	4235	5405	61.26 (12.68)	35.41	European
NIA	230	611	841	58.09 (12.91)	40.55	European
Oslo	35	441	476	65.32 (9.27)	35.71	European
PDBP	41	471	512	64.46 (9.37)	38.67	European
PPMI	32	328	363	64.24 (9.64)	33.06	European
Shulman	63	700	768	64.83 (10.13)	33.94	European
Spain3	301	1626	2108	63.93 (12.53)	42.66	European
Spain4	472	1634	2359	60.25 (12.55)	42.02	European
Tubi	138	520	658	59.94 (11.18)	36.02	European
UK_GWAS	202	1276	1609	64.07 (12.03)	38.97	European
Vance	5	614	619	77.46 (8.40)	27.79	European
Sum	3270	14763	18688

[truncated: 3 more sheets: Supplementary Table 10, Supplementary Table 11, IPDGC Members and Affiliations]
